# Supplementary material for: Constitutive gene expression differs in three brain regions important for cognition in neophobic and non-neophobic house sparrows (Passer domesticus)
Source: PLoS One. 2022 May 10;17(5):e0267180. doi: 10.1371/journal.pone.0267180 (PMC9089922; doi:10.1371/journal.pone.0267180)
Supplement: S4 File — (XLSX) [file pone.0267180.s007.xlsx]

## Sheet: Supplemental_DEResults
Row.names	Hippocampus.logFC	Hippocampus.logCPM	Hippocampus.FDR	Striatum.logFC	Striatum.logCPM	Striatum.FDR	Caudolateral nidopallium.logFC	Caudolateral nidopallium.logCPM	Caudolateral nidopallium.FDR	Ventral medial arcopallium.logFC	Ventral medial arcopallium.logCPM	Ventral medial arcopallium.FDR	ID	GO.Terms	Alias	GENESYMBOL	Name and Species
IV00_00000003	-0.643296	4.56146	0.00792426	1.24407	4.57019	0.0858071	0.329505	7.11656	0.0537188	0.43343	6.82557	0.999936	IV00_00000003	GO:0042802;GO:0042351;GO:0019673;GO:0001913	augustus_masked-chr2-processed-gene-0.1	TSTA3	GDP-L-fucose synthase (Cricetulus griseus)
IV00_00000006	-0.815064	5.21816	0.00342046	4.44185	5.2387	0.0287423	0.985983	6.35997	0.0250803	0.207712	7.89341	0.999936	IV00_00000006	GO:0055129	maker-chr2-snap-gene-0.156	PYCRL	Pyrroline-5-carboxylate reductase 3 (Bos taurus)
IV00_00000009	-0.522907	5.21392	0.0182975	0.717787	2.34649	0.160331	-0.52716	8.27843	0.10317	-0.276217	4.53783	0.999936	IV00_00000009	GO:0003677	augustus_masked-chr2-processed-gene-0.13	TIGD5	Tigger transposable element-derived protein 5 (Homo sapiens)
IV00_00000010	-0.00182629	7.62999	0.995095	0.00107436	5.20284	0.997159	0.00788503	-0.461668	0.997327	0.00209738	5.19459	0.999936	IV00_00000010	GO:0003746	snap_masked-chr2-processed-gene-0.120	EEF1D	Elongation factor 1-delta (Macaca fascicularis)
IV00_00000011	0.191153	4.96016	0.642869	-0.134082	7.8641	0.863054	0.0385313	8.13938	0.822833	0.238703	3.45744	0.999936	IV00_00000011	GO:0004514;GO:0009435;GO:0034355;GO:0006979	maker-chr2-snap-gene-0.158	NAPRT	Nicotinate phosphoribosyltransferase (Homo sapiens)
IV00_00000015	-0.0826051	7.49599	0.458869	-0.105269	6.24455	0.783266	-0.417822	0.564737	0.716175	-0.0389799	5.93268	0.999936	IV00_00000015	GO:0008180;GO:0005737;GO:0005829;GO:0098978;GO:0030027;GO:0005886;GO:0001726;GO:0098685;GO:0005509;GO:0035254;GO:0005168;GO:0004435;GO:0004629;GO:0019901;GO:0030971;GO:0007202;GO:0007411;GO:0019722;GO:0016477;GO:0071364;GO:0007173;GO:0038095;GO:0038096;GO:0001701;GO:0043647;GO:0032959;GO:0050900;GO:0050804;GO:0048015;GO:0009395;GO:0045766;GO:0043536;GO:2000353;GO:0010634;GO:0010863;GO:0051281;GO:…	augustus_masked-chr2-processed-gene-0.15	Plcg1	1-phosphatidylinositol 4%2C5-bisphosphate phosphodiesterase gamma-1 (Rattus norvegicus)
IV00_00000021	0.476815	-0.99093	0.60651	0.103355	8.9453	0.847924	-0.186165	4.13397	0.805346	-0.0335968	7.46177	0.999936	IV00_00000021	GO:0003677;GO:0003700	augustus_masked-chr2-processed-gene-0.9	MAFA	Transcription factor MafA (Gallus gallus)
IV00_00000032	-0.0713269	6.93109	0.755429	-0.0609966	3.61646	0.90377	0.0738411	4.92322	0.881187	0.0646105	4.85575	0.999936	IV00_00000032	GO:0007165	maker-chr2-augustus-gene-1.134	Rhpn1	Rhophilin-1 (Mus musculus)
IV00_00000034	1.82774	0.0521967	0.0518304	-0.399284	4.00493	0.326476	2.15322	-1.11697	0.225121	-0.463067	7.26546	0.999936	IV00_00000034	GO:0003677;GO:0003917;GO:0006260;GO:0006265	snap_masked-chr2-processed-gene-1.113	TOP1MT	DNA topoisomerase I%2C mitochondrial (Homo sapiens)
IV00_00000036	0.921624	5.72305	0.388689	1.06975	0.443019	0.738353	-0.219486	3.31429	0.66665	0.0603258	5.77054	0.999936	IV00_00000036	GO:0005886;GO:0030550;GO:0002320	maker-chr2-augustus-gene-1.132	LY6E	Lymphocyte antigen 6E (Gallus gallus)
IV00_00000059	-0.338378	5.93891	0.746711	0.0295804	7.1097	0.900532	0.0716096	5.6945	0.873187	-0.0385638	6.68692	0.999936	IV00_00000059	NA	augustus_masked-chr2-processed-gene-2.86	ARC	Activity-regulated cytoskeleton-associated protein (Gallus gallus)
IV00_00000060	-0.909015	4.59437	0.395086	-0.17017	2.64636	0.743313	-0.145356	5.25199	0.67124	-0.150329	3.90852	0.999936	IV00_00000060	NA	maker-chr2-snap-gene-2.103	NA	Protein of unknown function
IV00_00000071	-0.409229	6.83459	0.183289	-0.226424	7.21944	0.575964	-1.19839	-0.363608	0.465407	-0.531832	1.07356	0.999936	IV00_00000071	GO:0030425;GO:0043197;GO:0005615;GO:0005925;GO:0098978;GO:0005887;GO:0099055;GO:0048471;GO:0001891;GO:0005886;GO:0014069;GO:0004930;GO:0001530;GO:0030165;GO:0001786;GO:0004888;GO:0007189;GO:0043277;GO:0007166;GO:0050829;GO:0043652;GO:0045087;GO:0007517;GO:0016525;GO:0010596;GO:0042177;GO:0031397;GO:0007399;GO:0006911;GO:0006910;GO:1901741;GO:1903428;GO:0051965;GO:0098974;GO:0051963;GO:0048167	maker-chr2-augustus-gene-3.113	Bai1	Brain-specific angiogenesis inhibitor 1 (Mus musculus)
IV00_00000082	0.336388	5.39546	0.369954	0.370367	1.64936	0.727008	0.367958	2.6191	0.653099	0.0912751	4.25687	0.999936	IV00_00000082	GO:0005911;GO:0030425;GO:0043197;GO:0005615;GO:0005925;GO:0016021;GO:0005887;GO:0048471;GO:0001891;GO:0005886;GO:0014069;GO:0004930;GO:0001530;GO:0030165;GO:0001786;GO:0007189;GO:0043277;GO:0007409;GO:0007155;GO:0007166;GO:0050829;GO:0043652;GO:0007186;GO:0045087;GO:0007517;GO:0016525;GO:0008285;GO:0010596;GO:0042177;GO:0031397;GO:0007422;GO:0006910;GO:1901741;GO:1903428;GO:0051965;GO:0048167;GO:…	maker-chr2-snap-gene-3.117	Bai1	Brain-specific angiogenesis inhibitor 1 (Mus musculus)
IV00_00000085	0.376736	4.81928	0.224043	-0.19212	4.43586	0.615897	1.07229	1.17978	0.511888	-0.245303	4.04631	0.999936	IV00_00000085	GO:0005911;GO:0030425;GO:0043197;GO:0005615;GO:0005925;GO:0016021;GO:0005887;GO:0048471;GO:0001891;GO:0005886;GO:0014069;GO:0004930;GO:0001530;GO:0030165;GO:0001786;GO:0007189;GO:0043277;GO:0007409;GO:0007155;GO:0007166;GO:0050829;GO:0043652;GO:0007186;GO:0045087;GO:0007517;GO:0016525;GO:0008285;GO:0010596;GO:0042177;GO:0031397;GO:0007422;GO:0006910;GO:1901741;GO:1903428;GO:0051965;GO:0048167;GO:…	maker-chr2-snap-gene-3.118	Bai1	Brain-specific angiogenesis inhibitor 1 (Mus musculus)
IV00_00000094	0.560963	4.77142	0.15667	0.486375	8.43924	0.549532	-1.15389	2.23136	0.434652	0.42639	2.81445	0.999936	IV00_00000094	GO:0030425;GO:0043197;GO:0005615;GO:0005925;GO:0098978;GO:0005887;GO:0099055;GO:0048471;GO:0001891;GO:0005886;GO:0014069;GO:0004930;GO:0001530;GO:0030165;GO:0001786;GO:0004888;GO:0007189;GO:0043277;GO:0007166;GO:0050829;GO:0043652;GO:0045087;GO:0007517;GO:0016525;GO:0010596;GO:0042177;GO:0031397;GO:0007399;GO:0006911;GO:0006910;GO:1901741;GO:1903428;GO:0051965;GO:0098974;GO:0051963;GO:0048167	snap_masked-chr2-processed-gene-4.74	Bai1	Brain-specific angiogenesis inhibitor 1 (Mus musculus)
IV00_00000134	-0.14465	4.33035	0.696965	0.184825	0.965305	0.884685	0.121918	7.75587	0.848608	-0.0629618	3.6194	0.999936	IV00_00000134	GO:0005737;GO:0005769;GO:0005634;GO:0005886;GO:0004725	maker-chr2-augustus-gene-8.96	PTP4A3	Protein tyrosine phosphatase type IVA 3 (Bos taurus)
IV00_00000145	0.502722	5.66057	0.427162	-0.202859	2.67409	0.762417	-0.179179	4.62077	0.693146	0.031939	8.20889	0.999936	IV00_00000145	GO:0016021;GO:0016020;GO:0008506;GO:0015770	maker-chr2-augustus-gene-9.69	SLC45A4	Solute carrier family 45 member 4 (Homo sapiens)
IV00_00000149	0.656624	5.10934	0.122875	0.422376	5.61676	0.496088	0.59049	3.17211	0.381386	-0.116868	4.3985	0.999936	IV00_00000149	GO:0005737;GO:0017112;GO:0044257;GO:0008333	maker-chr2-snap-gene-9.72	Dennd3	DENN domain-containing protein 3 (Mus musculus)
IV00_00000157	-0.480455	6.09908	0.122434	-0.176672	6.48538	0.494764	1.24668	0.704162	0.378289	0.0939103	5.35618	0.999936	IV00_00000157	GO:0005623;GO:0005737;GO:0043197;GO:0005925;GO:0005815;GO:0005634;GO:0048471;GO:0042383;GO:0005524;GO:0004198;GO:0042802;GO:0005178;GO:0004715;GO:0002020;GO:0004713;GO:0007015;GO:0001525;GO:0060055;GO:0007173;GO:2000811;GO:0010812;GO:0031953;GO:0008284;GO:0051894;GO:0032092;GO:0061098;GO:1904237;GO:0046777;GO:0021852;GO:0030155;GO:0035994;GO:0009268;GO:0007172;GO:0044319	maker-chr2-snap-gene-10.73	ptk2	Focal adhesion kinase 1 (Xenopus laevis)
IV00_00000159	-0.544529	8.20092	0.0497903	1.59935	-0.200292	0.317921	0.670715	4.31575	0.218687	0.180226	5.06894	0.999936	IV00_00000159	GO:0022625;GO:0030295;GO:0043021;GO:0003735;GO:0002181;GO:0006414	maker-chr2-snap-gene-10.77	RPLP1	60S acidic ribosomal protein P1 (Gallus gallus)
IV00_00000161	1.84534	1.70163	0.013643	-1.39615	0.81619	0.132764	-0.468554	6.16185	0.0834778	-0.204149	3.74019	0.999936	IV00_00000161	GO:0005737;GO:0005829;GO:0030425;GO:0070062;GO:0005739;GO:0005845;GO:0005634;GO:0000932;GO:0005844;GO:1990904;GO:0016442;GO:0070578;GO:0001047;GO:0003725;GO:0004521;GO:0090624;GO:0070551;GO:0046872;GO:0035198;GO:0003729;GO:0098808;GO:0008022;GO:0000340;GO:0003723;GO:0000993;GO:0003727;GO:0035197;GO:0030154;GO:0031047;GO:0035280;GO:0035278;GO:0010586;GO:0035279;GO:0090625;GO:0042985;GO:0045947;GO:…	maker-chr2-augustus-gene-10.69	Ago2	Protein argonaute-2 (Mus musculus)
IV00_00000163	-0.636045	4.4553	0.0153926	0.329002	7.2138	0.143894	0.421451	6.09178	0.0924242	-0.230035	6.55434	0.999936	IV00_00000163	GO:0008623;GO:0008622;GO:0005634;GO:0003677;GO:0003887;GO:0046982;GO:0006338	maker-chr2-augustus-gene-10.72	CHRAC1	Chromatin accessibility complex protein 1 (Homo sapiens)
IV00_00000166	0.387146	4.33955	0.209616	-0.199453	5.95913	0.606543	0.361901	3.32308	0.497888	-0.593474	2.16564	0.999936	IV00_00000166	GO:0005829;GO:0005783;GO:0000139;GO:0005802;GO:0030008;GO:0021987;GO:0048208;GO:0030182;GO:0051092	maker-chr2-augustus-gene-10.70	TRAPPC9	Trafficking protein particle complex subunit 9 (Homo sapiens)
IV00_00000176	0.329171	1.21966	0.752828	0.0429138	4.89246	0.903129	-0.146446	1.96183	0.878655	-0.0289754	4.57468	0.999936	IV00_00000176	GO:0016021;GO:0005886;GO:0005267	augustus_masked-chr2-processed-gene-13.1	kcnk9	Potassium channel subfamily K member 9 (Xenopus laevis)
IV00_00000201	0.442784	4.68972	0.512958	-0.148822	3.0816	0.807515	-0.213999	1.85021	0.750159	-0.100347	2.46408	0.999936	IV00_00000201	GO:0044255	maker-chr2-snap-gene-16.121	FAM135B	Protein FAM135B (Homo sapiens)
IV00_00000225	-0.208314	3.26565	0.547445	0.0491348	5.62284	0.824491	-0.141532	3.57564	0.767977	0.0513589	6.51728	0.999936	IV00_00000225	GO:0005634;GO:0003677;GO:0003700;GO:0046872;GO:0002244;GO:0006355	maker-chr2-snap-gene-20.44	Zfat	Zinc finger protein ZFAT (Mus musculus)
IV00_00000242	0.575813	7.18486	0.206107	-0.163058	6.6657	0.602474	0.279882	8.56712	0.492495	0.103868	4.35816	0.999936	IV00_00000242	GO:0005829;GO:0005874;GO:0005815;GO:0005634;GO:0005886;GO:0045576;GO:0032287;GO:0042127	maker-chr2-augustus-gene-22.56	Ndrg1	Protein NDRG1 (Macaca fascicularis)
IV00_00000243	0.945362	2.19752	0.285195	0.976577	2.46692	0.673988	-0.788257	6.00153	0.588347	-0.0499897	7.97106	0.999936	IV00_00000243	GO:0005737;GO:0031012;GO:0005615;GO:0008201;GO:0005520;GO:0005178;GO:0060348;GO:0007155;GO:0042593;GO:0060548;GO:0032331;GO:0045599;GO:0001649;GO:0030316;GO:0061051;GO:0050729;GO:0045669;GO:0014911;GO:0048661;GO:0030177;GO:0090303;GO:0050707;GO:0007165;GO:0016055	maker-chr2-augustus-gene-22.59	WISP1	WNT1-inducible-signaling pathway protein 1 (Homo sapiens)
IV00_00000245	0.220135	2.75937	0.665389	-0.11644	2.42692	0.871308	0.0964041	3.43004	0.831616	-0.0430836	6.66277	0.999936	IV00_00000245	GO:0005615;GO:0042393;GO:0005179;GO:0042446;GO:0006590	maker-chr2-snap-gene-22.65	TG	Thyroglobulin (Bos taurus)
IV00_00000247	2.36884	1.50527	0.0091988	-0.421581	3.53982	0.100834	-0.467759	5.38736	0.062877	-0.451202	2.27711	0.999936	IV00_00000247	GO:0005768;GO:0031234;GO:0004715;GO:0005070;GO:0005102;GO:0030154;GO:0038083;GO:0042127;GO:0007169	maker-chr2-augustus-gene-22.58	Sla	Src-like-adapter (Mus musculus)
IV00_00000252	0.3958	5.76228	0.153909	0.34792	6.37353	0.543268	-0.391724	4.27693	0.431357	-0.176262	3.00101	0.999936	IV00_00000252	GO:0005634;GO:0046872;GO:0006355	maker-chr2-snap-gene-23.43	PHF20L1	PHD finger protein 20-like protein 1 (Homo sapiens)
IV00_00000253	0.378126	4.45934	0.158134	0.200284	4.71855	0.551623	0.768669	0.287254	0.435229	-0.258239	4.53523	0.999936	IV00_00000253	GO:0005634;GO:0006355	maker-chr2-snap-gene-23.44	PHF20L1	PHD finger protein 20-like protein 1 (Gallus gallus)
IV00_00000256	1.17815	2.67883	0.142764	-0.405277	5.56828	0.527142	-0.427071	5.19571	0.412007	-0.562753	4.08352	0.999936	IV00_00000256	GO:0005929;GO:0005737	maker-chr2-augustus-gene-23.38	lrrc6	Protein tilB homolog (Xenopus tropicalis)
IV00_00000261	0.121593	5.35821	0.796177	0.0304882	8.02893	0.921233	0.236309	-0.88421	0.903143	0.0235908	4.19706	0.999936	IV00_00000261	GO:0043194;GO:0009986;GO:0016021;GO:0005887;GO:0033268;GO:0005886;GO:0045202;GO:0008076;GO:0005516;GO:0005251;GO:0005249;GO:0007268;GO:0060081;GO:0071805;GO:0034765	maker-chr2-snap-gene-24.98	Kcnq3	Potassium voltage-gated channel subfamily KQT member 3 (Rattus norvegicus)
IV00_00000262	-0.261078	6.43496	0.554612	0.56002	-1.26054	0.830195	-0.550003	-1.12338	0.772876	-0.0663588	5.32078	0.999936	IV00_00000262	GO:0043194;GO:0009986;GO:0016021;GO:0005887;GO:0033268;GO:0005886;GO:0045202;GO:0008076;GO:0005516;GO:0005251;GO:0005249;GO:0007268;GO:0060081;GO:0071805;GO:0034765	maker-chr2-augustus-gene-24.97	KCNQ3	Potassium voltage-gated channel subfamily KQT member 3 (Homo sapiens)
IV00_00000265	0.0799238	9.31784	0.860954	0.0517417	8.59937	0.944957	0.0493827	5.83924	0.928571	0.0157021	5.14725	0.999936	IV00_00000265	GO:0005886;GO:0072659	augustus_masked-chr2-processed-gene-24.3	efr3a	Protein EFR3 homolog A (Xenopus laevis)
IV00_00000280	-0.335903	7.4834	0.537907	-0.0576466	6.86651	0.81941	0.184906	1.34048	0.762295	0.0558432	7.59315	0.999936	IV00_00000280	GO:0031253;GO:0005737;GO:0043197;GO:0002102;GO:0005096;GO:0046872;GO:0005547;GO:0032266;GO:0005546;GO:0001786;GO:0060271;GO:0061000;GO:1903527;GO:0071803	maker-chr2-augustus-gene-26.88	ASAP1	Arf-GAP with SH3 domain%2C ANK repeat and PH domain-containing protein 1 (Homo sapiens)
IV00_00000283	-0.979163	8.30886	0.0630724	0.35084	5.67356	0.363974	0.571972	6.71173	0.254125	-0.308107	5.93764	0.999936	IV00_00000283	GO:0031253;GO:0005829;GO:0043197;GO:0002102;GO:0005096;GO:0046872;GO:0005547;GO:0005546;GO:0001786;GO:0060271;GO:0061000;GO:1903527;GO:0071803	maker-chr2-augustus-gene-26.89	Asap1	Arf-GAP with SH3 domain%2C ANK repeat and PH domain-containing protein 1 (Mus musculus)
IV00_00000290	-0.22888	6.269	0.416974	0.199512	2.31369	0.754989	-0.271381	4.19398	0.687239	0.0683316	3.20327	0.999936	IV00_00000290	GO:0005929;GO:0070062;GO:0005576;GO:0016020;GO:0031093;GO:0023030;GO:0002576;GO:0032729;GO:2000568;GO:0050870;GO:0001916	maker-chr2-augustus-gene-27.56	FAM49B	Protein FAM49B (Homo sapiens)
IV00_00000326	-0.0146939	2.98272	0.977873	-0.00657662	4.15255	0.989604	-0.0125775	1.13267	0.989255	0.00637844	8.52392	0.999936	IV00_00000326	GO:0042025;GO:0003677;GO:0003700;GO:0046983	maker-chr2-snap-gene-29.106	MYC	Viral myc transforming protein (Avian retrovirus MH2)
IV00_00000340	0.342825	3.40289	0.616276	0.36318	-0.112139	0.850492	0.283663	-0.99093	0.807409	-0.245249	-1.14124	0.999936	IV00_00000340	GO:0005737;GO:0005886	augustus_masked-chr2-processed-gene-32.0	FAM84B	Protein FAM84B (Homo sapiens)
IV00_00000353	0.0144342	6.15545	0.928754	0.0217785	3.99645	0.972167	-0.112651	0.905416	0.96385	-0.00733761	5.93552	0.999936	IV00_00000353	GO:0005829;GO:0005769;GO:0005783;GO:0043005;GO:0043025;GO:0005654;GO:0071203;GO:0016197;GO:0001556;GO:0040038;GO:0010976;GO:0015031;GO:0090306	maker-chr2-snap-gene-33.84	KIAA0196	WASH complex subunit strumpellin (Homo sapiens)
IV00_00000354	0.117267	6.56951	0.678834	-0.278324	3.1694	0.87557	-0.479281	1.3819	0.83836	-0.0993481	1.16323	0.999936	IV00_00000354	GO:0005783;GO:0005789;GO:0016021;GO:0043231;GO:0071949;GO:0004506;GO:0006725;GO:0006695;GO:0008203;GO:0140042;GO:0042127;GO:0045540;GO:0010033;GO:0016126	maker-chr2-augustus-gene-33.83	SQLE	Squalene monooxygenase (Homo sapiens)
IV00_00000362	-0.0920304	6.69698	0.760835	-0.0930447	3.6194	0.905426	0.0882097	4.53281	0.883241	0.0366607	4.5354	0.999936	IV00_00000362	GO:0015629;GO:0005737;GO:0030139;GO:0001726;GO:0003785;GO:0042802;GO:0005102;GO:0030036;GO:0007155;GO:0071498;GO:2001013;GO:0072102;GO:0030035;GO:0050680;GO:0072160;GO:0007009;GO:0061333;GO:0007169	maker-chr2-snap-gene-33.85	MTSS1	Metastasis suppressor protein 1 (Homo sapiens)
IV00_00000365	-0.613585	5.7614	0.00352382	-1.95461	6.30648	0.0294162	1.02578	3.4039	0.0252297	0.66501	6.37587	0.999936	IV00_00000365	GO:0005654;GO:0008296;GO:0016888;GO:0046872	maker-chr2-augustus-gene-33.82	Tatdn1	Putative deoxyribonuclease TATDN1 (Mus musculus)
IV00_00000366	-0.449121	5.25885	0.0455584	0.197803	8.7176	0.306672	0.32369	4.64362	0.206999	-0.352633	1.6404	0.999936	IV00_00000366	GO:0012505;GO:0005783;GO:0005789;GO:0016021;GO:0061630;GO:0004842;GO:0008270;GO:0036503;GO:0045926;GO:0016567;GO:0007418	augustus_masked-chr2-processed-gene-33.6	RNF139	E3 ubiquitin-protein ligase RNF139 (Homo sapiens)
IV00_00000369	3.49934	-0.156017	0.0518322	2.24425	-1.1006	0.327589	0.192336	8.1916	0.225121	-1.16266	-1.03112	0.999936	IV00_00000369	GO:0016021;GO:0007009;GO:0009617	augustus_masked-chr2-processed-gene-35.79	FER1L6	Fer-1-like protein 6 (Homo sapiens)
IV00_00000371	0.25482	6.28977	0.151544	-0.21188	6.89507	0.540882	0.597176	0.398268	0.42782	-0.118605	7.25533	0.999936	IV00_00000371	GO:0005623;GO:0031410;GO:0005802;GO:0006886;GO:0099041	maker-chr2-augustus-gene-35.126	FAM91A1	Protein FAM91A1 (Homo sapiens)
IV00_00000377	0.120677	4.28525	0.855879	-0.0840751	2.9071	0.943754	-0.0463502	5.77385	0.926994	0.0395667	0.676869	0.999936	IV00_00000377	GO:0005737;GO:0005829;GO:0005654;GO:0019005;GO:0030018;GO:0071549;GO:0016567;GO:0014894	maker-chr2-augustus-gene-35.120	FBXO32	F-box only protein 32 (Sus scrofa)
IV00_00000379	-0.323846	3.76013	0.296133	0.117066	5.31407	0.680273	-0.502453	5.94686	0.597572	-0.0854486	6.45924	0.999936	IV00_00000379	GO:0005829;GO:0005634;GO:0008418;GO:0070773;GO:0006464	maker-chr2-snap-gene-35.138	WDYHV1	Protein N-terminal glutamine amidohydrolase (Homo sapiens)
IV00_00000382	-0.26515	6.59605	0.188357	-0.193001	4.95651	0.580286	0.222523	3.22891	0.470241	0.14143	5.56567	0.999936	IV00_00000382	GO:0070062;GO:0005654;GO:0005634;GO:0005524;GO:0016887;GO:0003682;GO:0042393;GO:0006325;GO:0031936;GO:0045944;GO:0045893;GO:0006357	maker-chr2-snap-gene-35.133	ATAD2	ATPase family AAA domain-containing protein 2 (Homo sapiens)
IV00_00000384	1.4514	5.61228	0.00639955	2.52189	7.99677	0.0730853	1.25006	4.12336	0.0462236	-0.525616	4.20332	0.999936	IV00_00000384	NA	augustus_masked-chr2-processed-gene-35.85	ZHX1	Zinc fingers and homeoboxes protein 1 (Pan troglodytes)
IV00_00000386	-0.451297	4.34325	0.0491867	-0.287483	5.50134	0.315322	0.404093	4.46243	0.215835	-0.419822	1.77274	0.999936	IV00_00000386		maker-chr2-snap-gene-35.134	C8orf76	Uncharacterized protein C8orf76 (Homo sapiens)
IV00_00000389	0.179485	4.62696	0.441378	0.130744	7.17285	0.772353	-0.151176	4.88825	0.705079	-0.0582908	7.18162	0.999936	IV00_00000389	GO:0005813	maker-chr2-snap-gene-35.140	TBC1D31	TBC1 domain family member 31 (Bos taurus)
IV00_00000391	-0.0584433	7.83165	0.671817	0.100838	3.10472	0.873555	0.0654249	4.60529	0.834278	0.0508657	4.17695	0.999936	IV00_00000391	GO:0005789;GO:0016021;GO:0031648;GO:0015031;GO:0006986	maker-chr2-snap-gene-35.135	DERL1	Derlin-1 (Pongo abelii)
IV00_00000393	0.119534	5.64858	0.518578	-0.32536	0.629867	0.809296	0.316078	0.784985	0.751767	0.119394	5.52532	0.999936	IV00_00000393	GO:0005634;GO:0003677;GO:0003700;GO:0046872;GO:0046982;GO:0003714;GO:0000122;GO:0045892;GO:0006355	augustus_masked-chr2-processed-gene-35.91	ZHX2	Zinc fingers and homeoboxes protein 2 (Homo sapiens)
IV00_00000409	3.00767	0.578028	0.0237009	-0.767244	6.78235	0.200756	-1.14612	3.83745	0.12772	-0.161017	3.78511	0.999936	IV00_00000409	GO:0005887;GO:0050501;GO:0036302;GO:0090500;GO:0085029;GO:0045226;GO:0030213;GO:0035810;GO:0070295;GO:0001570	maker-chr2-augustus-gene-37.107	HAS2	Hyaluronan synthase 2 (Gallus gallus)
IV00_00000419	0.539291	3.01325	0.189359	-0.375475	5.64254	0.583295	-0.721045	2.8455	0.472272	-0.454817	-0.380738	0.999936	IV00_00000419	GO:0005737;GO:0005856;GO:0016010;GO:0005925;GO:0032991;GO:0042383;GO:0045202;GO:0003779;GO:0005516;GO:0030165;GO:0005198;GO:0006936	augustus_masked-chr2-processed-gene-39.0	Sntb1	Beta-1-syntrophin (Mus musculus)
IV00_00000423	0.382679	6.74096	0.0907063	-0.316176	4.57098	0.431878	0.2363	5.46993	0.314653	0.120455	5.66065	0.999936	IV00_00000423	GO:0005737;GO:0005856;GO:0016010;GO:0005925;GO:0032991;GO:0042383;GO:0045202;GO:0003779;GO:0005516;GO:0030165;GO:0005198;GO:0006936	maker-chr2-augustus-gene-39.84	SNTB1	Beta-1-syntrophin (Homo sapiens)
IV00_00000424	-0.423617	2.92989	0.153038	0.144243	7.31242	0.542324	0.660495	1.79707	0.430811	-0.297993	2.96618	0.999936	IV00_00000424	GO:0005737;GO:0005856;GO:0016010;GO:0005925;GO:0032991;GO:0042383;GO:0045202;GO:0003779;GO:0005516;GO:0030165;GO:0005198;GO:0006936	maker-chr2-snap-gene-39.90	MTBP	Mdm2-binding protein (Homo sapiens)
IV00_00000426	0.273764	5.05947	0.417799	0.0817058	5.83388	0.755539	-0.669481	-0.188541	0.688016	0.0709076	6.36781	0.999936	IV00_00000426	GO:0005581;GO:0062023;GO:0031012;GO:0005615;GO:0007155;GO:0003429	maker-chr2-snap-gene-39.91	COL14A1	Collagen alpha-1(XIV) chain (Gallus gallus)
IV00_00000435	-0.190901	4.33311	0.528734	-0.0518967	8.17064	0.813951	0.147867	3.49978	0.757243	0.182957	6.03448	0.999936	IV00_00000435	GO:0000785;GO:0031390;GO:0005634;GO:0003677;GO:0006260;GO:0034088;GO:0006275	maker-chr2-snap-gene-40.75	DSCC1	Sister chromatid cohesion protein DCC1 (Mus musculus)
IV00_00000436	0.201731	5.44279	0.476923	-0.12444	5.71379	0.792533	0.140948	2.44344	0.727195	0.0539137	8.6176	0.999936	IV00_00000436	GO:0005654;GO:0005669;GO:0033276;GO:0003682;GO:0001094;GO:0044212;GO:0000086;GO:0045944;GO:1901796;GO:0014070;GO:0006366;GO:0006367	maker-chr2-augustus-gene-40.69	TAF2	Transcription initiation factor TFIID subunit 2 (Gallus gallus)
IV00_00000437	-0.210654	5.36123	0.37176	0.226826	3.70962	0.728976	-0.139103	4.6422	0.655576	-0.211974	1.45336	0.999936	IV00_00000437	GO:0005669;GO:0003682;GO:0044212;GO:0045944;GO:0006367	maker-chr2-snap-gene-40.77	TAF2	Transcription initiation factor TFIID subunit 2 (Gallus gallus)
IV00_00000442	0.471132	3.71347	0.715515	0.15018	0.427733	0.892153	-0.265808	3.06221	0.859115	-0.0389557	5.18115	0.999936	IV00_00000442	GO:0005737;GO:0031012;GO:0005921;GO:0008083;GO:0008201;GO:0005520;GO:0005178;GO:0007155;GO:0060548;GO:0007165	maker-chr2-augustus-gene-40.71	NOV	Protein NOV (Gallus gallus)
IV00_00000445	1.50072	3.28068	0.240099	-0.110234	5.82134	0.632055	0.536762	4.10364	0.537141	0.363658	4.50312	0.999936	IV00_00000445	GO:0016324;GO:0016021;GO:0045121;GO:0019911;GO:0042552;GO:0045056	maker-chr2-snap-gene-40.79	MAL2	Protein MAL2 (Homo sapiens)
IV00_00000447	0.48149	1.8126	0.309964	-0.353402	4.22382	0.695346	0.208535	6.55469	0.611263	0.0749931	6.46366	0.999936	IV00_00000447	GO:0005581;GO:0005615;GO:0005794;GO:0042056;GO:0005537;GO:0048029;GO:1904888;GO:0032502	maker-chr2-augustus-gene-40.73	COLEC10	Collectin-10 (Gallus gallus)
IV00_00000450	-0.388918	3.12612	0.34977	0.109806	5.18411	0.716607	-0.894689	0.609087	0.641744	0.057289	5.64544	0.999936	IV00_00000450	GO:0031012;GO:0005576;GO:0005615;GO:0005886;GO:0005125;GO:0038023;GO:0006915;GO:0030198;GO:0045779;GO:0042489;GO:0046685;GO:0042493;GO:0043627;GO:0032026;GO:0007584;GO:0007165;GO:0001501;GO:0033209	maker-chr2-augustus-gene-41.90	TNFRSF11B	Tumor necrosis factor receptor superfamily member 11B (Homo sapiens)
IV00_00000465	0.202502	3.06252	0.562685	0.269681	1.3054	0.832163	-0.112866	3.0966	0.778751	0.0615731	5.75817	0.999936	IV00_00000465	GO:0005794;GO:0000139;GO:0030176;GO:0008375;GO:0050508;GO:0015020;GO:0046872;GO:0050509;GO:0046982;GO:0042803;GO:0016757;GO:0007411;GO:0072498;GO:0007492;GO:0007369;GO:0006024;GO:0015014;GO:0007498;GO:0021772;GO:0001503;GO:0006486	snap_masked-chr2-processed-gene-41.86	EXT1	Exostosin-1 (Cricetulus griseus)
IV00_00000485	0.472798	4.02964	0.0755117	-0.172379	5.8861	0.400769	-0.415428	4.79122	0.286301	-0.438222	4.31158	0.999936	IV00_00000485	GO:0005634	maker-chr2-augustus-gene-42.78	med30	Mediator of RNA polymerase II transcription subunit 30 (Xenopus laevis)
IV00_00000497	0.0967692	8.31088	0.444446	-0.217041	6.38825	0.773712	0.172474	3.60621	0.707375	-0.0784364	5.9074	0.999936	IV00_00000497	GO:0000785;GO:0000775;GO:0005829;GO:0030893;GO:0000798;GO:0016363;GO:0005654;GO:0000922;GO:0003682;GO:0006915;GO:0051301;GO:0006302;GO:0051321;GO:0007275;GO:0010972;GO:0045841;GO:0045876;GO:0071168;GO:0006357;GO:0007062	maker-chr2-augustus-gene-43.85	RAD21	Double-strand-break repair protein rad21 homolog (Homo sapiens)
IV00_00000500	-0.406277	3.99961	0.0411151	0.387339	4.14781	0.290307	-0.69275	2.57618	0.195646	-0.133883	5.64614	0.999936	IV00_00000500	GO:0005730;GO:0032040;GO:0070181;GO:0006364	maker-chr2-augustus-gene-43.87	UTP23	rRNA-processing protein UTP23 homolog (Homo sapiens)
IV00_00000547	0.945278	1.3537	0.132605	-0.181868	6.44954	0.51064	1.05306	-1.17162	0.395364	-0.0808886	4.88509	0.999936	IV00_00000547	GO:0016021;GO:0005886;GO:0050773	maker-chr2-snap-gene-51.40	CSMD3	CUB and sushi domain-containing protein 3 (Homo sapiens)
IV00_00000549	-0.20342	2.879	0.551531	0.323248	1.81572	0.827852	-0.0796502	5.47753	0.771608	-0.0342692	5.47968	0.999936	IV00_00000549	GO:0016021;GO:0005886;GO:0050773	maker-chr2-augustus-gene-51.39	CSMD3	CUB and sushi domain-containing protein 3 (Homo sapiens)
IV00_00000559	2.18006	5.40782	0.0946341	-0.45075	1.52587	0.439839	0.173677	8.12276	0.323566	0.122135	4.01309	0.999936	IV00_00000559	GO:0008076;GO:0005249;GO:0051260;GO:0034765	maker-chr2-augustus-gene-53.59	KCNV1	Potassium voltage-gated channel subfamily V member 1 (Pongo abelii)
IV00_00000564	-0.493408	7.72146	0.0402899	-0.258645	5.32111	0.286387	0.537351	3.4617	0.192538	-0.314487	3.19455	0.999936	IV00_00000564	GO:1904115;GO:0097433;GO:0000139;GO:0016021;GO:0043231;GO:0005874;GO:0031982;GO:0019894;GO:0008017;GO:0017075;GO:1990048;GO:0019896;GO:0035774;GO:0061178;GO:0060025;GO:0060074	maker-chr2-snap-gene-53.63	Sybu	Syntabulin (Mus musculus)
IV00_00000567	-0.710176	6.70579	0.00258249	1.24835	5.84962	0.0199656	-1.08544	5.92051	0.0186376	-0.403735	4.18242	0.999936	IV00_00000567	GO:0000139;GO:0016021;GO:0030141;GO:0016505;GO:0001558	maker-chr2-augustus-gene-53.61	EBAG9	Receptor-binding cancer antigen expressed on SiSo cells (Homo sapiens)
IV00_00000568	-0.965817	5.56325	0.0040418	2.33002	2.37173	0.0377287	-0.512666	7.34446	0.0289775	-0.645013	1.59915	0.999936	IV00_00000568	GO:0071819;GO:0005739;GO:0044615;GO:0000124;GO:0070390;GO:0030374;GO:0003713;GO:0016578;GO:0016973;GO:0045893;GO:0006368	maker-chr2-augustus-gene-54.56	ENY2	Transcription and mRNA export factor ENY2 (Taeniopygia guttata)
IV00_00000569	0.384678	4.79901	0.086561	1.56193	-0.519131	0.420969	1.49174	0.980298	0.306215	0.165215	5.31705	0.999936	IV00_00000569	GO:0005829;GO:0005654;GO:0002376	maker-chr2-snap-gene-54.58	NUDCD1	NudC domain-containing protein 1 (Homo sapiens)
IV00_00000570	1.94209	-0.555046	0.232879	-0.376045	4.13397	0.626617	-0.451309	3.76131	0.524371	0.0828425	5.64948	0.999936	IV00_00000570	GO:0016021;GO:0005886;GO:0004997;GO:0007200	augustus_masked-chr2-processed-gene-54.39	TRHR	Thyrotropin-releasing hormone receptor (Gallus gallus)
IV00_00000575	0.316962	6.47893	0.445028	0.23958	2.42516	0.773739	0.324153	4.43544	0.707493	0.096608	7.42261	0.999936	IV00_00000575	GO:0000421;GO:0031410;GO:0016021;GO:0005765;GO:0016236	augustus_masked-chr2-processed-gene-54.37	TMEM74	Transmembrane protein 74 (Homo sapiens)
IV00_00000581	-0.528165	6.42682	0.0168244	1.11186	2.09881	0.150565	-0.45906	5.13835	0.0972815	-0.196312	6.22034	0.999936	IV00_00000581	GO:0005737;GO:0005783;GO:0072546;GO:0005634	maker-chr2-augustus-gene-54.57	EMC2	ER membrane protein complex subunit 2 (Homo sapiens)
IV00_00000584	-0.164863	7.04564	0.236744	-0.488284	1.04036	0.629065	0.169146	5.01713	0.529709	0.162643	6.67441	0.999936	IV00_00000584	GO:0016282;GO:0033290;GO:0005852;GO:0071540;GO:0005634;GO:0016605;GO:0003743;GO:0001732;GO:0000184;GO:0006413	maker-chr2-snap-gene-55.39	EIF3E	Eukaryotic translation initiation factor 3 subunit E (Gallus gallus)
IV00_00000587	0.376349	3.33906	0.388689	-0.238974	5.53215	0.738353	-0.372237	4.31544	0.66665	0.0921485	2.9892	0.999936	IV00_00000587	GO:0009986;GO:0005576;GO:0008201;GO:0005102;GO:0030282;GO:0071542;GO:0035115;GO:0035116;GO:0060441;GO:0060173;GO:0060437;GO:0042489;GO:0001649;GO:0090263;GO:0030177;GO:0060535;GO:0016055	maker-chr2-augustus-gene-55.38	Rspo2	R-spondin-2 (Mus musculus)
IV00_00000593	0.953941	-1.0091	0.618151	0.0481194	5.97931	0.851485	0.213692	1.03281	0.808052	-0.0268496	7.17471	0.999936	IV00_00000593	GO:0015629;GO:0005886;GO:0030017;GO:0003779;GO:0051091;GO:0035025;GO:0045944;GO:0045893;GO:0006606	augustus_masked-chr2-processed-gene-57.78	ABRA	Actin-binding Rho-activating protein (Sus scrofa)
IV00_00000595	0.0250729	8.10341	0.955342	0.00717329	5.44201	0.985193	-0.00961452	8.52658	0.980147	0.0173226	6.62203	0.999936	IV00_00000595	GO:0005739;GO:0005730;GO:0016491;GO:0007628;GO:0071447;GO:0043524;GO:1903204;GO:1902083;GO:0051402;GO:0006979	maker-chr2-snap-gene-57.92	OXR1	Oxidation resistance protein 1 (Homo sapiens)
IV00_00000605	1.11093	6.06927	0.351776	0.170222	7.4386	0.717519	0.228386	4.57755	0.642288	-0.124145	5.01371	0.999936	IV00_00000605	GO:0005634;GO:0003677;GO:0046872;GO:0001085;GO:0006357	augustus_masked-chr2-processed-gene-58.2	ZFPM2	Zinc finger protein ZFPM2 (Homo sapiens)
IV00_00000618	-0.864063	7.93076	0.00552057	-0.494306	4.15485	0.061721	-0.374986	8.4875	0.039372	-0.744322	2.10497	0.999936	IV00_00000618	GO:0005905;GO:0016021;GO:0006897;GO:0045599;GO:0010629;GO:0010628;GO:0045669	maker-chr2-augustus-gene-60.71	LRP12	Low-density lipoprotein receptor-related protein 12 (Pongo abelii)
IV00_00000624	-0.38742	6.14258	0.310013	0.206805	3.72943	0.695346	0.402887	2.24255	0.611263	-0.0555804	6.53228	0.999936	IV00_00000624	GO:0030054;GO:0042995;GO:0048788;GO:0098982;GO:0098978;GO:0060077;GO:0098684;GO:0098831;GO:0042734;GO:0032991;GO:0045202;GO:0044325;GO:0046872;GO:0019904;GO:0044877;GO:0017137;GO:0098882;GO:0048791;GO:0017156;GO:0019933;GO:0006887;GO:0030073;GO:0006886;GO:0007269;GO:1903861;GO:2000463;GO:0010628;GO:0097151;GO:0050806;GO:0017157;GO:0042391;GO:0048167;GO:2000300;GO:0061669;GO:0016081;GO:0016082	maker-chr2-augustus-gene-60.73	Rims2	Regulating synaptic membrane exocytosis protein 2 (Rattus norvegicus)
IV00_00000630	0.275586	5.3389	0.528734	0.277887	0.205032	0.814133	0.44561	-0.0767604	0.757243	-0.229164	0.784703	0.999936	IV00_00000630	GO:0030054;GO:0048788;GO:0098982;GO:0098978;GO:0060077;GO:0043005;GO:0098684;GO:0098831;GO:0042734;GO:0032991;GO:0045202;GO:0044325;GO:0046872;GO:0019904;GO:0044877;GO:0017137;GO:0098882;GO:0048791;GO:0017156;GO:0019933;GO:0030073;GO:0006886;GO:0007269;GO:1903861;GO:2000463;GO:0010628;GO:0097151;GO:0050806;GO:0017157;GO:0042391;GO:0048167;GO:2000300;GO:0061669;GO:0016081;GO:0016082	augustus_masked-chr2-processed-gene-62.77	Rims2	Regulating synaptic membrane exocytosis protein 2 (Mus musculus)
IV00_00000633	-0.505805	4.75747	0.0277578	-2.11863	3.83116	0.219613	0.572107	4.7263	0.141972	0.635936	-0.040075	0.999936	IV00_00000633	GO:0080008;GO:0005730;GO:0032040;GO:0000462;GO:0016567	maker-chr2-augustus-gene-62.97	DCAF13	DDB1- and CUL4-associated factor 13 (Gallus gallus)
IV00_00000634	-0.194178	5.52682	0.298056	0.328098	3.68109	0.681071	-0.528412	-0.403157	0.599422	0.0548285	6.45517	0.999936	IV00_00000634	GO:0080008;GO:0005730;GO:0032040;GO:0000462;GO:0016567	maker-chr2-snap-gene-62.105	DCAF13	DDB1- and CUL4-associated factor 13 (Gallus gallus)
IV00_00000635	0.245602	3.05856	0.466196	0.117832	8.08598	0.78912	-0.088405	7.51105	0.721131	-0.0890283	2.12385	0.999936	IV00_00000635	GO:0016021;GO:0005743;GO:0005739;GO:0015230;GO:0008517;GO:1904947;GO:0046655;GO:0015884;GO:1990548	maker-chr2-augustus-gene-62.96	SLC25A32	Mitochondrial folate transporter/carrier (Homo sapiens)
IV00_00000636	0.0954096	2.97212	0.811137	-0.0288924	5.64614	0.926036	-0.0394614	4.28797	0.908014	0.0317178	7.5965	0.999936	IV00_00000636	GO:0005581;GO:0005737;GO:0031012;GO:0005615;GO:0005109;GO:0017147;GO:0016477;GO:0090103;GO:0090177;GO:0060122;GO:0090090;GO:0043932;GO:0045669;GO:0033690;GO:0032092;GO:0060071	maker-chr2-snap-gene-62.106	Cthrc1	Collagen triple helix repeat-containing protein 1 (Rattus norvegicus)
IV00_00000637	0.0559554	0.658327	0.935328	-0.0198203	5.73769	0.975318	0.0300772	3.99323	0.966128	0.00355948	7.90593	0.999936	IV00_00000637	NA	genemark-chr2-processed-gene-62.57	NA	Protein of unknown function
IV00_00000639	0.320327	4.0989	0.352411	0.127796	4.56517	0.718022	0.583395	0.813413	0.643161	0.0652984	5.52683	0.999936	IV00_00000639	GO:0016324;GO:0009986;GO:0030659;GO:0005789;GO:0016021;GO:0005887;GO:0005886;GO:0004930;GO:0042813;GO:0017147;GO:0060070;GO:0007399	maker-chr2-snap-gene-62.107	FZD6	Frizzled-6 (Canis familiaris)
IV00_00000643	-0.306486	9.06688	0.0882745	0.244658	5.0415	0.426708	0.947801	3.13852	0.308445	0.094743	6.4396	0.999936	IV00_00000643	GO:0000221;GO:0008553;GO:0046961	maker-chr2-augustus-gene-62.102	ATP6V1C1	V-type proton ATPase subunit C 1 (Bos taurus)
IV00_00000647	-0.395413	8.04425	0.0816903	-0.985372	0.813889	0.411942	-0.953208	6.64329	0.29638	-0.17779	6.49759	0.999936	IV00_00000647	GO:0005634;GO:0003824;GO:0042978;GO:0042177;GO:0006596	maker-chr2-augustus-gene-63.65	AZIN1	Antizyme inhibitor 1 (Homo sapiens)
IV00_00000649	-0.284827	4.11654	0.637338	0.206276	2.95099	0.859548	-0.331737	-0.372081	0.818783	-0.0887372	2.24884	0.999936	IV00_00000649	GO:0000790;GO:0005634;GO:0001046;GO:0001228;GO:0003700;GO:0000981;GO:0046872;GO:0000978;GO:0030282;GO:0007267;GO:1901653;GO:0009267;GO:0007623;GO:0008285;GO:0000122;GO:0045892;GO:0045672;GO:0045944;GO:0042752;GO:0006357;GO:0035019	maker-chr2-augustus-gene-63.66	KLF10	Krueppel-like factor 10 (Homo sapiens)
IV00_00000652	1.42648	2.08534	0.276778	0.642386	2.28524	0.667454	-0.126542	5.42114	0.577833	0.606299	2.14402	0.999936	IV00_00000652	GO:0001520;GO:0019904;GO:0030154;GO:0007275;GO:0007283	maker-chr2-augustus-gene-63.72	Odf1	Outer dense fiber protein 1 (Mus musculus)
IV00_00000656	0.712047	3.39857	0.170131	0.973301	-0.58012	0.563868	-0.221603	5.70972	0.453323	0.225992	7.53226	0.999936	IV00_00000656	GO:0005829;GO:0016020;GO:0005654;GO:0005634;GO:0048471;GO:0032991;GO:0003723;GO:0043130;GO:0061630;GO:0034450;GO:0008270;GO:0006974;GO:0006281;GO:2000780;GO:1901315;GO:0090263;GO:0010628;GO:0042307;GO:0050847;GO:0070936;GO:0000209;GO:2000779;GO:0016032	maker-chr2-snap-gene-63.75	NA	Protein of unknown function
IV00_00000657	1.07207	4.1457	0.019142	-0.491202	3.9587	0.165622	-1.53502	4.18155	0.106768	0.585607	4.08165	0.999936	IV00_00000657	GO:0005829;GO:0016020;GO:0005654;GO:0005634;GO:0048471;GO:0032991;GO:0003723;GO:0043130;GO:0061630;GO:0034450;GO:0008270;GO:0006974;GO:0006281;GO:2000780;GO:1901315;GO:0090263;GO:0010628;GO:0042307;GO:0050847;GO:0070936;GO:0000209;GO:2000779;GO:0016032	maker-chr2-snap-gene-63.76	UBR5	E3 ubiquitin-protein ligase UBR5 (Homo sapiens)
IV00_00000658	-0.0988014	7.69404	0.463568	0.0978201	6.22146	0.78842	-0.135532	5.89967	0.719974	0.0733382	3.18294	0.999936	IV00_00000658	GO:0005829;GO:0016020;GO:0005654;GO:0005634;GO:0048471;GO:0032991;GO:0003723;GO:0043130;GO:0061630;GO:0034450;GO:0008270;GO:0006974;GO:0006281;GO:2000780;GO:1901315;GO:0090263;GO:0010628;GO:0042307;GO:0050847;GO:0070936;GO:0000209;GO:2000779;GO:0016032	maker-chr2-snap-gene-63.77	UBR5	E3 ubiquitin-protein ligase UBR5 (Homo sapiens)
IV00_00000659	0.300539	4.30468	0.484286	-0.0853055	7.03155	0.795329	0.122343	7.06556	0.729851	-0.312032	8.15339	0.999936	IV00_00000659	GO:0046872;GO:0004748;GO:0009263;GO:0006260	maker-chr2-snap-gene-63.78	RRM2B	Ribonucleoside-diphosphate reductase subunit M2 B (Pongo abelii)
IV00_00000661	-0.160332	5.03822	0.646568	0.0834509	6.71933	0.864833	0.127231	5.54304	0.823739	0.0370349	4.66855	0.999936	IV00_00000661	GO:0005829;GO:0005739;GO:0005654;GO:0042802;GO:0046872;GO:0004748;GO:0009200;GO:0009263;GO:0006281;GO:0001822;GO:0006264;GO:1902254;GO:0015949;GO:0003014;GO:0014075;GO:0006979	maker-chr2-augustus-gene-63.71	RRM2B	Ribonucleoside-diphosphate reductase subunit M2 B (Homo sapiens)
IV00_00000673	0.681007	6.64988	0.554026	0.067251	4.98477	0.829979	0.31373	5.67989	0.772465	0.0378663	4.98122	0.999936	IV00_00000673	GO:0005509	augustus_masked-chr2-processed-gene-64.70	NCALD	Neurocalcin-delta (Taeniopygia guttata)
IV00_00000681	-0.931265	8.52658	0.00258249	-1.19943	5.71473	0.0185631	1.31528	4.75296	0.0170878	-2.21674	1.33024	0.999936	IV00_00000681	GO:0005737;GO:0005634;GO:0046872;GO:1902455;GO:0045892;GO:0006417	maker-chr2-augustus-gene-65.71	ZNF706	Zinc finger protein 706 (Gallus gallus)
IV00_00000688	-0.81122	10.6785	0.00249656	-1.13924	5.43478	0.0162924	1.1048	4.00941	0.0154898	0.828191	3.33906	0.999936	IV00_00000688	GO:0005737;GO:0005615;GO:0019904	maker-chr2-augustus-gene-65.72	YWHAZ	14-3-3 protein zeta (Gallus gallus)
IV00_00000692	-0.223844	8.59373	0.136583	-0.743843	2.29794	0.5175	-0.226648	3.42616	0.401193	0.184838	2.90783	0.999936	IV00_00000692	GO:0071013;GO:0031252;GO:0005737;GO:0036464;GO:0010494;GO:0005829;GO:0030425;GO:1990124;GO:0005634;GO:1990904;GO:0045202;GO:0003730;GO:0003729;GO:0008143;GO:0008266;GO:0008022;GO:0003723;GO:0031047;GO:0006397;GO:2000623;GO:0000184;GO:1900153;GO:0060213;GO:0045070;GO:0008380	maker-chr2-snap-gene-65.77	Pabpc1	Polyadenylate-binding protein 1 (Mus musculus)
IV00_00000695	0.114663	6.8117	0.513589	-0.0574474	5.25635	0.807594	-0.109256	5.67654	0.750725	0.201933	1.2144	0.999936	IV00_00000695	GO:0016021	maker-chr2-augustus-gene-65.74	ANKRD46	Ankyrin repeat domain-containing protein 46 (Bos taurus)
IV00_00000699	0.0937523	4.70181	0.71823	-0.0888386	5.46627	0.892772	-0.31738	2.61838	0.859961	-0.0270523	5.79542	0.999936	IV00_00000699	GO:0005813;GO:0005737;GO:0005829;GO:0098978;GO:0098686;GO:0016021;GO:0098794;GO:0000151;GO:0046872;GO:0008134;GO:0031624;GO:0061630;GO:0000226;GO:0032436;GO:0000209;GO:0099576;GO:0006511	maker-chr2-augustus-gene-66.51	RNF19A	E3 ubiquitin-protein ligase RNF19A (Homo sapiens)
IV00_00000708	3.42531	2.36359	0.0284572	0.994142	1.78224	0.225294	0.581089	4.04444	0.144828	-0.323759	3.47889	0.999936	IV00_00000708	GO:0005737;GO:0005634;GO:0001965;GO:0009968	maker-chr2-snap-gene-66.58	RGS22	Regulator of G-protein signaling 22 (Homo sapiens)
IV00_00000709	-1.29141	8.03032	0.00204958	6.77197	4.32732	0.010652	1.19632	4.0606	0.0129387	-1.23426	0.487625	0.999936	IV00_00000709	GO:0016021;GO:0005751;GO:0004129	maker-chr2-augustus-gene-66.54	Cox6c2	Cytochrome c oxidase subunit 6C-2 (Rattus norvegicus)
IV00_00000713	0.747858	3.62774	0.0100929	-1.12187	5.85331	0.106396	-2.21641	0.219559	0.0674532	-0.383713	3.71591	0.999936	IV00_00000713	GO:0015031	snap_masked-chr2-processed-gene-68.100	VPS13B	Vacuolar protein sorting-associated protein 13B (Homo sapiens)
IV00_00000715	0.923933	4.59673	0.00635674	0.706555	7.76919	0.0719192	0.847323	5.11632	0.0458388	0.441656	3.39289	0.999936	IV00_00000715	GO:0015031	maker-chr2-snap-gene-68.123	VPS13B	Vacuolar protein sorting-associated protein 13B (Homo sapiens)
IV00_00000717	1.25969	3.63573	0.0196498	0.246517	7.4856	0.169327	0.956791	5.92926	0.109041	0.489334	2.3937	0.999936	IV00_00000717	GO:0015031	snap_masked-chr2-processed-gene-68.102	VPS13B	Vacuolar protein sorting-associated protein 13B (Homo sapiens)
IV00_00000719	1.48984	3.45415	0.00645778	-0.953521	7.5083	0.0734788	-1.41886	2.25116	0.046382	-0.327392	3.68633	0.999936	IV00_00000719	GO:0015031	maker-chr2-snap-gene-68.124	VPS13B	Vacuolar protein sorting-associated protein 13B (Homo sapiens)
IV00_00000731	-1.36987	6.67698	0.0646273	1.15664	2.93711	0.368335	-0.29286	4.27232	0.256346	0.65039	3.91091	0.999936	IV00_00000731	GO:0005829;GO:0005794;GO:0016021;GO:0005886;GO:0008076;GO:0005251;GO:0015459;GO:0005249;GO:0071805;GO:0006813;GO:0051260;GO:0050796;GO:0034765	augustus_masked-chr2-processed-gene-68.11	KCNS2	Potassium voltage-gated channel subfamily S member 2 (Homo sapiens)
IV00_00000737	-0.54131	3.05226	0.137369	-0.161322	5.5496	0.518942	-1.52142	0.340401	0.403212	0.130737	6.32872	0.999936	IV00_00000737	GO:0005615;GO:0030681;GO:0005655;GO:0005730;GO:0005654;GO:0000172;GO:0000171;GO:0004526;GO:0033204;GO:0003723;GO:0090502;GO:0001682;GO:0016078;GO:0008033	maker-chr2-snap-gene-69.72	POP1	Ribonucleases P/MRP protein subunit POP1 (Homo sapiens)
IV00_00000740	-0.624441	5.8258	0.0716503	-0.222108	5.43636	0.388743	-0.207687	8.02244	0.272206	0.237147	6.75536	0.999936	IV00_00000740	GO:0005737;GO:0005829;GO:0070062;GO:0005759;GO:0005739;GO:0005634;GO:0005777;GO:0019239;GO:0016892;GO:0042802;GO:0036041;GO:0003729;GO:0003723;GO:0046914;GO:0007420;GO:0070314;GO:0001822;GO:0019518;GO:0030324;GO:0006402;GO:0061157;GO:0050680;GO:0017148;GO:1901565;GO:0033993;GO:1902074	augustus_masked-chr2-processed-gene-69.49	HRSP12	Ribonuclease UK114 (Homo sapiens)
IV00_00000741	-0.385339	7.01706	0.072954	-0.451563	6.75821	0.391751	-1.27321	5.02126	0.276073	0.231938	3.70191	0.999936	IV00_00000741	GO:0022625;GO:0003723;GO:0003735	maker-chr2-augustus-gene-69.66	RPL30	60S ribosomal protein L30 (Ophiophagus hannah)
IV00_00000743	1.62384	3.19645	0.170964	-0.319154	4.61699	0.564686	0.293036	3.4299	0.454714	0.105314	4.89935	0.999936	IV00_00000743	GO:0005604;GO:0062023;GO:0031012;GO:0005615;GO:0005509;GO:0005201;GO:0007411;GO:0031104;GO:0008347;GO:0003429;GO:0001764;GO:0048678	maker-chr2-snap-gene-69.73	MATN2	Matrilin-2 (Homo sapiens)
IV00_00000744	1.6002	1.18897	0.218387	0.141044	5.56202	0.612276	0.185016	6.11479	0.507104	-0.179133	2.65841	0.999936	IV00_00000744	GO:0005604;GO:0062023;GO:0031012;GO:0005615;GO:0005509;GO:0007411;GO:0031104;GO:0008347;GO:0003429;GO:0001764;GO:0031175;GO:0048678	maker-chr2-snap-gene-69.74	MATN2	Matrilin-2 (Homo sapiens)
IV00_00000748	0.0927664	5.51229	0.570883	0.207706	2.24255	0.833717	0.059368	5.55239	0.782219	0.222445	1.15741	0.999936	IV00_00000748	GO:0016324;GO:0005923;GO:0005737;GO:0005783;GO:0005789;GO:0001650;GO:0016021;GO:0046581;GO:0016604;GO:0031965;GO:0005634;GO:0048471;GO:0003725;GO:0051059;GO:0003723;GO:0001085;GO:0003713;GO:0003712;GO:0070830;GO:0031663;GO:0043066;GO:0000122;GO:0045766;GO:0010508;GO:0043123;GO:0051092;GO:0051897;GO:0006357	maker-chr2-snap-gene-70.60	MTDH	Protein LYRIC (Homo sapiens)
IV00_00000756	0.557373	0.998929	0.650131	0.111504	3.74974	0.864987	-0.217353	4.34113	0.825921	0.0231094	8.21587	0.999936	IV00_00000756	NA	augustus_masked-chr2-processed-gene-70.49	NA	Protein of unknown function
IV00_00000757	-0.0778677	8.46778	0.767266	0.029788	8.10477	0.90646	-0.0457423	7.84768	0.885796	-0.0480301	2.81403	0.999936	IV00_00000757	GO:0009986;GO:0005796;GO:0016021;GO:0043025;GO:0045202;GO:0042802;GO:0030165;GO:0016477;GO:0048813;GO:0048814	augustus_masked-chr2-processed-gene-71.56	SDC2	Syndecan-2 (Bos taurus)
IV00_00000763	0.0575444	4.41624	0.767377	-0.0341172	6.13738	0.906472	-0.0668908	6.70955	0.885871	-0.0309501	9.4567	0.999936	IV00_00000763	GO:0005789;GO:0016021;GO:0016740;GO:0006659	maker-chr2-augustus-gene-71.73	Ptdss1	Phosphatidylserine synthase 1 (Rattus norvegicus)
IV00_00000765	-0.101129	5.28919	0.68211	0.265784	4.14354	0.87663	-0.180907	0.456796	0.840529	-0.0277537	5.29181	0.999936	IV00_00000765	GO:0005739;GO:0003690;GO:0044212;GO:0061668;GO:0006390;GO:0045892	augustus_masked-chr2-processed-gene-71.53	MTERF3	Transcription termination factor 3%2C mitochondrial (Gallus gallus)
IV00_00000766	-1.10099	8.54015	0.0041896	0.512041	7.19301	0.0401573	0.775892	5.23587	0.0299406	-0.784184	1.49	0.999936	IV00_00000766	GO:0005750;GO:0006122	maker-chr2-augustus-gene-71.71	UQCRB	Cytochrome b-c1 complex subunit 7 (Pongo abelii)
IV00_00000782	0.60449	1.81946	0.159986	-1.02437	1.4171	0.553275	0.27118	4.43288	0.440043	0.147802	3.47292	0.999936	IV00_00000782	GO:0031901;GO:0005783;GO:0046872;GO:0035091;GO:0015031	augustus_masked-chr2-processed-gene-72.60	PLEKHF2	Pleckstrin homology domain-containing family F member 2 (Gallus gallus)
IV00_00000786	0.236724	4.31546	0.638618	-0.121849	2.017	0.860502	-0.0635614	4.64902	0.819571	-0.0674771	4.1457	0.999936	IV00_00000786	GO:0005737;GO:0005743;GO:0005739;GO:0005634;GO:0032981	maker-chr2-augustus-gene-73.85	NDUFAF6	NADH dehydrogenase (ubiquinone) complex I%2C assembly factor 6 (Homo sapiens)
IV00_00000789	0.622614	4.13809	0.0208233	-0.576082	3.60621	0.176728	0.656455	3.80157	0.114671	-0.526798	2.13587	0.999936	IV00_00000789	GO:0005776;GO:0031410;GO:0005829;GO:0005634;GO:0016605;GO:0016209;GO:0006915;GO:0048102;GO:0000045;GO:0007050;GO:0071361;GO:0071447;GO:0072703;GO:0034644;GO:0030336;GO:0008285;GO:0048147;GO:0010629;GO:1904761;GO:0043065;GO:2001235;GO:0010508;GO:0010628;GO:0045893;GO:0009408	maker-chr2-snap-gene-73.93	Trp53inp1	Tumor protein p53-inducible nuclear protein 1 (Mus musculus)
IV00_00000790	0.0780079	3.42378	0.808272	0.0884513	4.10435	0.92568	-0.189121	2.1521	0.907064	-0.0169873	8.22194	0.999936	IV00_00000790	GO:0005813;GO:0097134;GO:0097135;GO:0000307;GO:0005737;GO:0005829;GO:0005654;GO:0005634;GO:0016538;GO:0019901;GO:0051301;GO:0006270;GO:0000082;GO:0044772;GO:0006468;GO:1903827;GO:0000079;GO:0007129;GO:0000723	maker-chr2-snap-gene-73.94	CCNE2	G1/S-specific cyclin-E2 (Homo sapiens)
IV00_00000791	-0.166368	6.43156	0.22402	-0.264091	5.38734	0.615897	-0.848449	1.14308	0.511888	0.170477	4.50771	0.999936	IV00_00000791	GO:0032039;GO:0005654;GO:0034472;GO:0016180;GO:0042795	maker-chr2-snap-gene-73.98	INTS8	Integrator complex subunit 8 (Homo sapiens)
IV00_00000793	2.24506	4.50566	0.023482	0.267371	6.92617	0.200135	0.665207	4.88507	0.126729	0.184159	4.90406	0.999936	IV00_00000793	GO:0030424;GO:0005911;GO:0030425;GO:0016021;GO:0005887;GO:0005886;GO:0008013;GO:0045296;GO:0005509;GO:0042803;GO:0048675;GO:0048846;GO:0007411;GO:0007412;GO:0007413;GO:0016339;GO:0098609;GO:0044331;GO:0007156;GO:0050774;GO:0016318;GO:0045467;GO:0045463;GO:0048841;GO:0048814;GO:0031290	augustus_masked-chr2-processed-gene-73.59	CadN	Neural-cadherin (Drosophila melanogaster)
IV00_00000797	0.750876	4.80433	0.0185285	-0.620165	2.70338	0.16334	-0.76904	4.07557	0.104386	-0.301868	2.93574	0.999936	IV00_00000797	GO:0016021;GO:0016757	maker-chr2-snap-gene-73.100	DPY19L4	Probable C-mannosyltransferase DPY19L4 (Homo sapiens)
IV00_00000804	-0.173754	6.48538	0.349727	-0.549822	-1.19156	0.716607	0.737758	-1.27373	0.640817	-0.0927594	3.93912	0.999936	IV00_00000804	NA	maker-chr2-augustus-gene-74.85	Kiaa1429	Protein virilizer homolog (Mus musculus)
IV00_00000805	0.915668	3.54587	0.0157118	-1.94392	1.5811	0.145207	-0.281256	6.67396	0.093704	-0.401066	3.01452	0.999936	IV00_00000805	NA	maker-chr2-augustus-gene-74.94	NA	Protein of unknown function
IV00_00000806	1.3498	3.94132	0.00530199	-0.762497	7.95334	0.0584002	-0.369023	8.83159	0.0379712	-0.571514	2.42692	0.999936	IV00_00000806	GO:0046872;GO:0061630;GO:0004842;GO:0097191;GO:0000209	maker-chr2-snap-gene-74.105	RNF41	E3 ubiquitin-protein ligase NRDP1 (Pongo abelii)
IV00_00000808	-0.911444	0.276778	0.235197	0.147493	5.87618	0.626955	0.129498	5.23152	0.526533	0.136172	4.97569	0.999936	IV00_00000808	GO:0005634;GO:0005524;GO:0003677;GO:0015616;GO:0004386;GO:0000724;GO:0007131	maker-chr2-snap-gene-74.97	RAD54B	DNA repair and recombination protein RAD54B (Gallus gallus)
IV00_00000811	-0.010457	1.39511	0.986082	0.0110668	3.00689	0.994404	-0.00833674	0.650431	0.994379	-0.00373741	2.8744	0.999936	IV00_00000811	GO:0005634;GO:0005524;GO:0003677;GO:0015616;GO:0004386;GO:0000724;GO:0007131	maker-chr2-augustus-gene-74.88	RAD54B	DNA repair and recombination protein RAD54B (Gallus gallus)
IV00_00000812	0.133255	2.64152	0.7723	0.0513789	4.83596	0.908349	-0.074866	4.28917	0.887716	-0.0282883	3.82318	0.999936	IV00_00000812	GO:0005623;GO:0009898;GO:0030496;GO:0072686;GO:0005634;GO:0005886;GO:0051233;GO:0005246;GO:0019003;GO:0005525;GO:0003924;GO:0000287;GO:0051276;GO:0051310;GO:0000278;GO:1901842;GO:0007165	augustus_masked-chr2-processed-gene-74.3	GEM	GTP-binding protein GEM (Homo sapiens)
IV00_00000822	-0.0132856	6.36202	0.957892	-0.0821807	-0.809759	0.986781	0.0126286	4.13014	0.981308	0.00606649	3.07265	0.999936	IV00_00000822	NA	augustus_masked-chr2-processed-gene-74.6	PDP1	[Pyruvate dehydrogenase [acetyl-transferring]]-phosphatase 1%2C mitochondrial (Pongo abelii)
IV00_00000826	0.914939	4.18615	0.0175633	-0.211671	7.75566	0.15378	-0.24784	9.44677	0.0998508	-3.19377	4.74189	0.999936	IV00_00000826	GO:0005813;GO:0060170;GO:0035869;GO:0030659;GO:0005789;GO:0016021;GO:0036038;GO:0005886;GO:0031005;GO:0051787;GO:0051082;GO:0048754;GO:0060271;GO:0007368;GO:0007507;GO:0010826;GO:0035845;GO:1904294;GO:1902857;GO:0030433	maker-chr2-snap-gene-75.29	TMEM67	Meckelin (Homo sapiens)
IV00_00000827	1.35635	1.54278	0.0184204	0.29754	7.0348	0.16121	-0.591582	12.3138	0.104083	-0.405379	2.67409	0.999936	IV00_00000827	GO:0005813;GO:0060170;GO:0035869;GO:0030659;GO:0005789;GO:0016021;GO:0036038;GO:0005886;GO:0031005;GO:0051787;GO:0051082;GO:0048754;GO:0060271;GO:0007368;GO:0007507;GO:0010826;GO:0035845;GO:1904294;GO:1902857;GO:0030433	maker-chr2-augustus-gene-75.26	Tmem67	Meckelin (Mus musculus)
IV00_00000828	-0.288097	5.83374	0.087955	-0.237551	5.57314	0.425699	0.362341	3.21535	0.307975	-0.105666	5.43987	0.999936	IV00_00000828	GO:0003723	augustus_masked-chr2-processed-gene-75.18	RBM12B	RNA-binding protein 12B (Pongo abelii)
IV00_00000830	-0.264356	4.67764	0.22075	-0.648768	5.19459	0.614417	-0.187237	6.17353	0.508877	0.174077	7.05803	0.999936	IV00_00000830	GO:0005814;GO:0036064;GO:0097546;GO:0035869;GO:0005737;GO:0005634;GO:0060271;GO:0035108;GO:0045880	maker-chr2-snap-gene-75.31	FAM92A1	Protein FAM92A1 (Bos taurus)
IV00_00000857	0.063902	4.58722	0.859885	0.153084	1.67887	0.944885	0.270912	-0.278231	0.92824	0.00940504	6.78331	0.999936	IV00_00000857	GO:0016363;GO:0005654;GO:0005634;GO:0017053;GO:0003700;GO:0042802;GO:0046872;GO:0003714;GO:0045444;GO:0045599;GO:0010977;GO:0045892;GO:0051101;GO:0006355	maker-chr2-augustus-gene-78.68	Runx1t1	Protein CBFA2T1 (Mus musculus)
IV00_00000863	5.95295	-0.386016	0.214723	-0.34895	3.04711	0.608826	0.575063	4.41618	0.504084	0.518803	3.63191	0.999936	IV00_00000863	GO:0016323;GO:0005737;GO:0005768;GO:0016021;GO:0005887;GO:0055038;GO:0005253;GO:0015301;GO:0015106;GO:0005254;GO:0015108;GO:0019531;GO:0008271;GO:0015116;GO:0006820;GO:0015701;GO:0006821;GO:0001696;GO:0019532;GO:0008272	maker-chr2-augustus-gene-78.70	Slc26a7	Anion exchange transporter (Mus musculus)
IV00_00000864	-0.316548	5.45641	0.15485	-0.170483	6.04572	0.546154	-1.89787	2.81321	0.432495	0.181685	2.75934	0.999936	IV00_00000864	GO:0004843;GO:0036459;GO:0016579	maker-chr2-augustus-gene-78.71	OTUD6B	OTU domain-containing protein 6B (Gallus gallus)
IV00_00000866	-0.202861	4.60176	0.555267	-0.0558497	5.0081	0.830744	0.309549	1.86373	0.773162	-0.0346943	6.26861	0.999936	IV00_00000866	GO:0016021;GO:0031902;GO:0005765;GO:0034597;GO:0046856	maker-chr2-snap-gene-78.73	TMEM55A	Type 2 phosphatidylinositol 4%2C5-bisphosphate 4-phosphatase (Homo sapiens)
IV00_00000871	-0.478102	5.11814	0.101941	-0.492152	4.39376	0.454027	0.667156	5.07727	0.337651	-0.299927	3.25266	0.999936	IV00_00000871	GO:0005623;GO:0005783;GO:0016021;GO:0090090;GO:0045668;GO:0045780;GO:0045600;GO:0045672;GO:0043462;GO:0051480	augustus_masked-chr2-processed-gene-80.0	TMEM64	Transmembrane protein 64 (Homo sapiens)
IV00_00000875	-0.198579	7.45385	0.556953	0.255004	0.666609	0.83131	-0.465673	-0.759825	0.774881	-0.0489518	5.83424	0.999936	IV00_00000875	GO:0005623;GO:0005829;GO:0030425;GO:0043197;GO:0098982;GO:0098978;GO:0098686;GO:0043005;GO:0043025;GO:0005634;GO:0045211;GO:0045202;GO:0043195;GO:0012506;GO:0005509;GO:0099567;GO:0099534;GO:0005499;GO:0008270;GO:0006816;GO:0006874;GO:0071310;GO:0007626;GO:0007616;GO:0072205;GO:0072286;GO:0072221;GO:0035502;GO:0051480;GO:1900271;GO:0099509;GO:0010842;GO:0019233;GO:0007614	maker-chr2-snap-gene-80.63	CALB1	Calbindin (Gallus gallus)
IV00_00000876	-0.441294	5.17387	0.112643	0.63413	0.593127	0.478275	-0.178739	8.5852	0.360092	-0.155574	4.48273	0.999936	IV00_00000876	GO:0005739;GO:0008670;GO:0070402;GO:0006635;GO:0120162;GO:0051289	maker-chr2-augustus-gene-80.59	Decr1	2%2C4-dienoyl-CoA reductase%2C mitochondrial (Rattus norvegicus)
IV00_00000877	-0.0978728	1.52568	0.80037	-0.0463077	8.27561	0.922053	-0.0710094	4.10362	0.903893	0.0161901	7.27378	0.999936	IV00_00000877	GO:0030870;GO:0000784;GO:0042405;GO:0005654;GO:0003684;GO:0047485;GO:0008134;GO:0032508;GO:0006281;GO:0006302;GO:0000724;GO:0051321;GO:0007093;GO:0007095;GO:0048145;GO:0042770;GO:0016233;GO:0000723	maker-chr2-augustus-gene-80.57	NBN	Nibrin (Gallus gallus)
IV00_00000878	-0.338771	4.74549	0.0511651	1.00441	1.04465	0.325154	-0.337013	6.59306	0.223596	-0.304045	4.12606	0.999936	IV00_00000878	GO:0030870;GO:0000784;GO:0042405;GO:0005654;GO:0003684;GO:0047485;GO:0008134;GO:0032508;GO:0006281;GO:0006302;GO:0000724;GO:0051321;GO:0007093;GO:0007095;GO:0048145;GO:0042770;GO:0016233;GO:0000723	maker-chr2-snap-gene-80.65	NBN	Nibrin (Gallus gallus)
IV00_00000879	0.186852	5.55384	0.474193	-0.252309	1.44063	0.791796	-0.253982	3.31682	0.726089	0.120788	5.48119	0.999936	IV00_00000879	GO:0008083;GO:0051321;GO:0030308	maker-chr2-augustus-gene-80.60	OSGIN2	Oxidative stress-induced growth inhibitor 2 (Homo sapiens)
IV00_00000882	2.28383	0.317227	0.144609	-1.82136	-0.713719	0.530326	-1.18519	1.08371	0.414548	0.0649878	7.51487	0.999936	IV00_00000882	GO:0016323;GO:0016021;GO:0015179	maker-chr2-snap-gene-80.68	slc7a6	Y+L amino acid transporter 2 (Danio rerio)
IV00_00000883	0.597614	3.35531	0.325718	0.549452	-0.0868981	0.706554	0.119784	5.97861	0.626934	0.0634208	7.52511	0.999936	IV00_00000883	GO:0005737;GO:0005856;GO:0005829;GO:0005739;GO:0032991;GO:0031982;GO:0005524;GO:0050700;GO:0089720;GO:0030274;GO:0004715;GO:0042803;GO:0004674;GO:0005102;GO:0097202;GO:0002250;GO:0006915;GO:0071223;GO:0071225;GO:0071224;GO:0050830;GO:0007249;GO:0045087;GO:0031663;GO:0070427;GO:0070431;GO:0046641;GO:0043065;GO:0032722;GO:0001961;GO:0070374;GO:0043123;GO:0033091;GO:0032729;GO:0050718;GO:0032743;GO:…	maker-chr2-augustus-gene-80.62	Ripk2	Receptor-interacting serine/threonine-protein kinase 2 (Mus musculus)
IV00_00000900	0.581064	4.34218	0.0981405	-0.422567	3.76616	0.447461	-0.356755	9.85185	0.330628	0.633762	3.55236	0.999936	IV00_00000900	GO:0030054;GO:0005737;GO:0005925;GO:0005634;GO:0005886;GO:0005544;GO:0048306;GO:0071277;GO:0071363;GO:0038128;GO:0030335	maker-chr2-snap-gene-83.77	CPNE3	Copine-3 (Homo sapiens)
IV00_00000901	-0.33751	6.63402	0.122675	0.171947	3.99341	0.496088	-0.182582	4.74549	0.380181	-0.0881464	6.46418	0.999936	IV00_00000901	GO:0005737;GO:0005874;GO:0000922	maker-chr2-snap-gene-84.48	RMDN1	Regulator of microtubule dynamics protein 1 (Homo sapiens)
IV00_00000903	0.140773	6.98239	0.573006	0.321503	4.09126	0.833717	0.0903821	5.30127	0.78364	-0.0796366	4.12271	0.999936	IV00_00000903	GO:0005737;GO:0005829;GO:0070062;GO:0005634;GO:0005886;GO:0000151;GO:0061630;GO:0004842;GO:0007417;GO:0034220;GO:0045892;GO:0045732;GO:0043161;GO:0000209;GO:0016567;GO:0007165;GO:0006511;GO:0046718	maker-chr2-snap-gene-84.49	WWP1	NEDD4-like E3 ubiquitin-protein ligase WWP1 (Homo sapiens)
IV00_00000907	0.598684	7.32435	0.184965	0.298296	4.43418	0.577343	0.193734	5.16789	0.466862	-0.0707725	6.58839	0.999936	IV00_00000907	GO:0045177;GO:0005623;GO:0005737;GO:0005829;GO:0043209;GO:0005886;GO:0004064;GO:0004089;GO:0008270;GO:0038166;GO:0015670;GO:0071244;GO:0002009;GO:0032849;GO:2001150;GO:0032230;GO:2001225;GO:0046903	maker-chr2-snap-gene-84.51	CA2	Carbonic anhydrase 2 (Gallus gallus)
IV00_00000911	-0.350837	1.82616	0.47524	-0.060524	6.52574	0.791821	-0.237332	2.81139	0.726648	-0.29232	2.21938	0.999936	IV00_00000911	GO:0005829;GO:0004089;GO:0016151;GO:0008270;GO:0009617	maker-chr2-snap-gene-85.40	Ca3	Carbonic anhydrase 3 (Mus musculus)
IV00_00000917	-0.855638	4.18789	0.00841826	-0.569133	7.93076	0.0935653	-0.43676	4.36466	0.0580999	-0.25296	3.8895	0.999936	IV00_00000917	NA	maker-chr2-augustus-gene-85.32	NA	Uncharacterized protein C8orf59 homolog (Mus musculus)
IV00_00000918	0.356074	5.225	0.13714	-0.161088	4.38742	0.518201	-0.871974	3.95599	0.403	-0.114522	6.36894	0.999936	IV00_00000918	GO:0005737;GO:0001650;GO:0043231;GO:0005635;GO:0005730;GO:0005654;GO:0005634;GO:0090575;GO:0016528;GO:0003677;GO:0001216;GO:0003700;GO:0000981;GO:0046983;GO:0043565;GO:0008134;GO:0009887;GO:0030030;GO:0000082;GO:0000122;GO:0045944;GO:0051726;GO:0006355	maker-chr2-augustus-gene-85.36	E2F5	Transcription factor E2F5 (Homo sapiens)
IV00_00000920	0.58587	3.34576	0.112851	0.218055	6.66289	0.479012	0.983516	7.16693	0.361144	-0.0812894	5.6171	0.999936	IV00_00000920	GO:0005814;GO:0005737;GO:0007049;GO:0051301	maker-chr2-snap-gene-85.44	lrrcc1	Leucine-rich repeat and coiled-coil domain-containing protein 1 (Xenopus laevis)
IV00_00000933	-0.0181104	0.564868	0.981251	-0.00196392	7.02295	0.991361	0.0178531	2.86168	0.992307	-0.00308503	3.38127	0.999936	IV00_00000933	GO:0005623;GO:0005829;GO:0000815;GO:0090543;GO:0031902;GO:0030496;GO:0042803;GO:0009838;GO:0016197;GO:0016236;GO:0061952;GO:0044878;GO:0007080;GO:0036258;GO:0032466;GO:0006997;GO:1902188;GO:0015031;GO:0010824;GO:1901673;GO:0050792;GO:0090611;GO:0007034;GO:0039702;GO:0019058	maker-chr2-snap-gene-89.99	CHMP4C	Charged multivesicular body protein 4c (Homo sapiens)
IV00_00000935	-0.449981	3.76727	0.147013	1.19848	-0.612279	0.534035	0.398369	3.288	0.419357	0.954434	-0.514325	0.999936	IV00_00000935	GO:0010494;GO:0070628;GO:0008270;GO:1903843;GO:0090316;GO:0035617	maker-chr2-snap-gene-89.95	ZFAND1	AN1-type zinc finger protein 1 (Homo sapiens)
IV00_00000936	0.0878395	7.54449	0.623866	0.0731451	3.97519	0.852694	-0.209679	3.82816	0.811036	-0.0192826	6.81374	0.999936	IV00_00000936	GO:0005737;GO:0008934;GO:0052832;GO:0052833;GO:0052834;GO:0031403;GO:0000287;GO:0030145;GO:0006021;GO:0006020;GO:0046855;GO:0046854;GO:0007165	maker-chr2-augustus-gene-89.91	IMPA1	Inositol monophosphatase 1 (Pongo abelii)
IV00_00000938	1.56404	0.525124	0.403559	-0.143628	5.31892	0.74829	-0.0874142	6.54745	0.67683	-0.087387	6.00167	0.999936	IV00_00000938	GO:0005737;GO:0005634;GO:0070539;GO:0005324;GO:0070538;GO:0070540;GO:0071399;GO:0015909;GO:0050727	maker-chr2-snap-gene-89.97	FABP4	Fatty acid-binding protein%2C adipocyte (Spermophilus tridecemlineatus)
IV00_00000940	0.977094	0.699444	0.450552	-0.141466	5.68877	0.778228	-0.486275	4.48363	0.711106	0.0403266	6.39499	0.999936	IV00_00000940	GO:0005737;GO:0043209;GO:0015485;GO:0005504;GO:0061024	augustus_masked-chr2-processed-gene-89.75	PMP2	Myelin P2 protein (Oryctolagus cuniculus)
IV00_00000941	0.534062	8.11136	0.243062	-0.128177	5.53853	0.635298	0.138249	5.64319	0.541463	0.0715962	6.66132	0.999936	IV00_00000941	GO:0030054;GO:0005737;GO:0005576;GO:0005634;GO:0014069;GO:0008289	maker-chr2-augustus-gene-90.86	FABP5	Fatty acid-binding protein%2C epidermal (Homo sapiens)
IV00_00000964	0.447947	2.57247	0.296836	0.262846	3.69247	0.680416	-0.140548	6.46645	0.598215	-0.660013	4.47908	0.999936	IV00_00000964	GO:0005634;GO:0000987;GO:0046872;GO:0006357	maker-chr2-snap-gene-90.87	ZNF704	Zinc finger protein 704 (Homo sapiens)
IV00_00000987	0.0556001	4.28917	0.89134	-0.0245812	5.56853	0.954567	0.0247082	7.78963	0.941537	-0.0285939	2.43801	0.999936	IV00_00000987	GO:0005737;GO:0000790;GO:0005654;GO:0005634;GO:0003700;GO:0000981;GO:0001227;GO:0046983;GO:0000977;GO:0008134;GO:0001525;GO:0009952;GO:0060842;GO:0003190;GO:0060317;GO:0060411;GO:0003208;GO:0030154;GO:0072359;GO:0035912;GO:0003203;GO:0060347;GO:0060716;GO:0070168;GO:0045665;GO:0045746;GO:0000122;GO:2000820;GO:2000678;GO:0045892;GO:0061314;GO:0007219;GO:0010628;GO:0045944;GO:0045893;GO:0003184;GO:…	maker-chr2-augustus-gene-92.33	HEY1	Hairy/enhancer-of-split related with YRPW motif protein 1 (Homo sapiens)
IV00_00000990	0.577362	8.03075	0.011839	-1.45768	4.35502	0.120892	0.525775	7.83446	0.0757139	-0.670882	0.102779	0.999936	IV00_00000990	GO:0005737;GO:0030426;GO:0030027;GO:0016020;GO:0043005;GO:0043025;GO:0048471;GO:0048306;GO:0015631;GO:1990090;GO:0007019;GO:0007026;GO:0031115;GO:0010977;GO:0031175;GO:0031117;GO:0010976;GO:0051493;GO:0031110	maker-chr2-augustus-gene-92.34	STMN2	Stathmin-2 (Gallus gallus)
IV00_00000996	1.00731	4.42879	0.024227	1.52181	1.03166	0.202688	0.484948	4.27323	0.130234	-0.978036	0.65573	0.999936	IV00_00000996	GO:0046872	maker-chr2-augustus-gene-93.58	ZC2HC1A	Zinc finger C2HC domain-containing protein 1A (Homo sapiens)
IV00_00000998	-0.382154	6.62075	0.144063	0.93308	3.57096	0.529584	0.859591	0.130634	0.413611	-0.152755	3.36333	0.999936	IV00_00000998	GO:0005737;GO:0005634;GO:0004862;GO:2000480	snap_masked-chr2-processed-gene-93.56	PKIA	cAMP-dependent protein kinase inhibitor alpha (Gallus gallus)
IV00_00001008	-1.03337	6.30648	0.117736	0.345641	3.78589	0.486419	0.370458	3.34021	0.371956	0.695271	-0.322889	0.999936	IV00_00001008	NA	maker-chr2-augustus-gene-96.47	ZFHX4	Zinc finger homeobox protein 4 (Gallus gallus)
IV00_00001011	-0.131854	4.78465	0.889485	-0.0352327	3.48447	0.953792	-0.0873734	2.2282	0.939209	-0.0295259	5.04649	0.999936	IV00_00001011	GO:0005737;GO:0016604;GO:0000790;GO:0005654;GO:0005634;GO:0005667;GO:0003700;GO:0000981;GO:0001227;GO:0019899;GO:0000978;GO:0044212;GO:0008270;GO:0007420;GO:0007050;GO:0032922;GO:0007517;GO:0045662;GO:0000122;GO:0045892;GO:0045785;GO:0045663;GO:0045944;GO:0045893;GO:1904059;GO:0045664;GO:0006355;GO:0071559;GO:0006366	augustus_masked-chr2-processed-gene-96.35	ZFHX4	Zinc finger homeobox protein 4 (Gallus gallus)
IV00_00001021	-1.64185	-0.730407	0.328406	0.177603	6.425	0.707505	0.0744843	6.83926	0.629613	-0.366506	1.94011	0.999936	IV00_00001021	GO:0005813;GO:0005829;GO:0005654;GO:0005634;GO:0005667;GO:0003700;GO:0000978;GO:0000977;GO:0003707;GO:0008270;GO:0048856;GO:0030154;GO:0031018;GO:0045944;GO:0045893;GO:0006357	maker-chr2-augustus-gene-98.51	Hnf4g	Hepatocyte nuclear factor 4-gamma (Mus musculus)
IV00_00001023	-1.82303	1.06592	0.160088	0.323344	4.5225	0.554043	0.399245	5.09335	0.441572	0.210409	3.29694	0.999936	IV00_00001023	GO:0005615	maker-chr2-augustus-gene-99.24	CRISPLD1	Cysteine-rich secretory protein LCCL domain-containing 1 (Homo sapiens)
IV00_00001024	-2.31207	2.6378	0.0427825	0.722643	4.10641	0.295322	-0.281937	8.02504	0.199041	-0.348932	4.38383	0.999936	IV00_00001024	GO:0005615	maker-chr2-snap-gene-99.27	CRISPLD1	Cysteine-rich secretory protein LCCL domain-containing 1 (Gallus gallus)
IV00_00001029	0.183819	5.79092	0.371208	0.180982	2.90353	0.728963	-0.220695	2.03145	0.654567	0.0451246	7.39513	0.999936	IV00_00001029	GO:0005829;GO:0031307;GO:0005739;GO:0000266;GO:0008053;GO:0007005;GO:0006626;GO:0032526	maker-chr2-augustus-gene-100.91	GDAP1	Ganglioside-induced differentiation-associated protein 1 (Bos taurus)
IV00_00001031	0.0930786	4.41965	0.775304	0.0474406	4.87534	0.910982	-0.066374	4.88409	0.890694	0.0189095	4.88033	0.999936	IV00_00001031	GO:0005623;GO:0005783;GO:0005789;GO:0016021;GO:0030314;GO:0014701;GO:0005654;GO:0005886;GO:0016529;GO:0030018;GO:0015278;GO:0008307;GO:0007517	augustus_masked-chr2-processed-gene-100.70	Jph1	Junctophilin-1 (Mus musculus)
IV00_00001035	-0.454857	0.361631	0.731553	0.039357	8.46944	0.89659	-0.049803	8.48973	0.868119	-0.0295411	6.77321	0.999936	IV00_00001035	NA	maker-chr2-augustus-gene-100.92	Ly96	Lymphocyte antigen 96 (Mus musculus)
IV00_00001036	-0.446414	5.38736	0.0376783	-0.286804	4.82928	0.277823	-0.44092	5.87769	0.181892	-0.217264	4.85151	0.999936	IV00_00001036	GO:0032592;GO:0005743;GO:0033615	augustus_masked-chr2-processed-gene-100.75	TMEM70	Transmembrane protein 70%2C mitochondrial (Gallus gallus)
IV00_00001037	-0.0979229	7.78324	0.493813	0.236993	4.11654	0.798709	0.364902	7.51608	0.735713	0.133038	2.11215	0.999936	IV00_00001037	GO:0070449;GO:0030891;GO:0044877;GO:0032968;GO:0016567;GO:0006511	maker-chr2-augustus-gene-100.88	Tceb1	Transcription elongation factor B polypeptide 1 (Rattus norvegicus)
IV00_00001038	-0.3935	4.06661	0.146283	0.230608	5.21335	0.532281	0.190765	6.11997	0.416824	-0.621185	0.623224	0.999936	IV00_00001038	GO:0005634;GO:0005524;GO:0061631;GO:0004842;GO:0071218;GO:0006281;GO:0043161;GO:0006513;GO:0000209;GO:0006515	maker-chr2-snap-gene-100.94	ube2w	Ubiquitin-conjugating enzyme E2 W (Xenopus tropicalis)
IV00_00001043	-1.41647	4.39019	0.0289936	1.47271	2.31704	0.22735	-0.880211	3.74786	0.147385	0.245487	8.20197	0.999936	IV00_00001043	GO:0005737;GO:0005789;GO:0016021;GO:0043231;GO:0005811;GO:0016020;GO:0052650;GO:0016616;GO:0004745;GO:0009887;GO:0060449;GO:0043583;GO:0031076;GO:0035115;GO:0048568;GO:0048703;GO:0008406;GO:0001701;GO:0001656;GO:0014032;GO:0043584;GO:1900054;GO:0060431;GO:0042574;GO:0002138;GO:0042572;GO:0007601	maker-chr2-augustus-gene-101.45	RDH10	Retinol dehydrogenase 10 (Homo sapiens)
IV00_00001044	-1.10878	3.13969	0.0434344	1.02523	2.46836	0.298804	-2.47822	-1.0587	0.201396	0.11057	7.85103	0.999936	IV00_00001044	GO:0005737;GO:0005789;GO:0016021;GO:0005811;GO:0052650;GO:0016616;GO:0004745;GO:0060449;GO:0043583;GO:0031076;GO:0035115;GO:0048703;GO:0008406;GO:0001701;GO:0001656;GO:0014032;GO:0043584;GO:1900054;GO:0060431;GO:0042574;GO:0002138;GO:0001523;GO:0042572;GO:0007601	maker-chr2-snap-gene-101.48	RDH10	Retinol dehydrogenase 10 (Homo sapiens)
IV00_00001045	-0.263572	8.20889	0.0382865	-1.20611	-0.320126	0.278945	0.535463	5.25082	0.184331	0.252867	2.92093	0.999936	IV00_00001045	GO:0022625;GO:0005844;GO:0014069;GO:0003677;GO:0042802;GO:0003729;GO:0003723;GO:0003735;GO:0000463	augustus_masked-chr2-processed-gene-102.0	RPL7	60S ribosomal protein L7 (Gallus gallus)
IV00_00001047	0.675166	-0.430513	0.463411	0.0594188	5.72933	0.787283	0.223201	2.26577	0.719732	0.0451499	5.19086	0.999936	IV00_00001047	GO:0062023	maker-chr2-augustus-gene-102.54	SBSPON	Somatomedin-B and thrombospondin type-1 domain-containing protein (Bos taurus)
IV00_00001050	-0.346816	3.28548	0.343815	-0.204536	3.30253	0.712066	-0.803989	7.04229	0.636568	-0.0616929	6.81842	0.999936	IV00_00001050	NA	augustus_masked-chr2-processed-gene-102.4	KCNB2	Potassium voltage-gated channel subfamily B member 2 (Homo sapiens)
IV00_00001057	1.51936	3.49799	0.190308	-0.17025	4.9537	0.584753	-1.56973	1.29578	0.475034	-0.157565	4.62351	0.999936	IV00_00001057	GO:0016324;GO:0030424;GO:0005623;GO:0016021;GO:0005887;GO:0032421;GO:0005262;GO:0015278;GO:0015267;GO:0042802;GO:0005216;GO:1990760;GO:0097604;GO:0005245;GO:0097553;GO:0070588;GO:0006816;GO:0007166;GO:0071244;GO:0070417;GO:0034605;GO:0050968;GO:0050966;GO:1903793;GO:0035774;GO:1904058;GO:0051289;GO:1903522;GO:0098908;GO:0009409;GO:0042493;GO:0042542;GO:0014070;GO:0010033;GO:0048265;GO:0019233;GO:…	maker-chr2-snap-gene-103.63	Trpa1	Transient receptor potential cation channel subfamily A member 1 (Rattus norvegicus)
IV00_00001068	-0.501586	-0.0843857	0.689775	-0.29017	-0.775116	0.880086	0.071444	5.97314	0.845038	0.0334614	5.48157	0.999936	IV00_00001068	GO:0005737;GO:0016604;GO:0005654;GO:0005634;GO:0032991;GO:0032993;GO:0046872;GO:0004725;GO:0003723;GO:0048856;GO:0009887;GO:0035909;GO:0001658;GO:0030154;GO:0045165;GO:0090103;GO:0006302;GO:0048704;GO:0016576;GO:0042472;GO:0007501;GO:0001656;GO:0042474;GO:2001240;GO:0048665;GO:0071599;GO:0071600;GO:0042473;GO:0003151;GO:0007389;GO:0060037;GO:0045739;GO:0050679;GO:0072513;GO:0045944;GO:0045893;GO:…	maker-chr2-snap-gene-104.55	Eya1	Eyes absent homolog 1 (Mus musculus)
IV00_00001070	-0.0945048	6.11734	0.703715	-0.162964	1.47015	0.886806	-0.118818	2.50181	0.852336	0.061801	3.86507	0.999936	IV00_00001070	GO:0005759;GO:0004521;GO:0003727;GO:0008270;GO:0090502	maker-chr2-augustus-gene-105.63	lactb2	Beta-lactamase-like protein 2 (Xenopus tropicalis)
IV00_00001072	0.305376	6.07448	0.131423	-0.208444	3.03025	0.507064	0.140491	7.33252	0.391809	-0.124699	3.44425	0.999936	IV00_00001072	GO:0005789;GO:0016021;GO:0006616	maker-chr2-snap-gene-105.68	tram1l1	Translocating chain-associated membrane protein 1-like 1 (Xenopus laevis)
IV00_00001077	1.06551	5.74107	0.0127122	-0.932997	3.75387	0.127931	-0.287755	6.07531	0.0792623	0.262699	5.25199	0.999936	IV00_00001077	GO:0005634;GO:0035257;GO:0016922;GO:0030374;GO:0046983;GO:0046966;GO:0030375;GO:0032870;GO:0009792;GO:0035556;GO:0045944;GO:0006355;GO:0048511	maker-chr2-snap-gene-105.69	NCOA2	Nuclear receptor coactivator 2 (Homo sapiens)
IV00_00001101	1.29235	3.14884	0.00481595	1.23987	6.1884	0.0514442	0.955153	4.00244	0.0335006	-1.07289	1.93761	0.999936	IV00_00001101	GO:0005886;GO:0005096;GO:0030676;GO:0008344;GO:0048813;GO:0007186;GO:0014065	maker-chr2-snap-gene-108.55	PREX2	Phosphatidylinositol 3%2C4%2C5-trisphosphate-dependent Rac exchanger 2 protein (Homo sapiens)
IV00_00001102	1.52197	2.94005	0.00244419	0.999653	7.983	0.0162924	1.52701	4.27215	0.0154898	1.86661	9.26143	0.999936	IV00_00001102	GO:0005829;GO:0005886;GO:0005096;GO:0030676;GO:0008344;GO:0048813;GO:0007186;GO:0014065	maker-chr2-snap-gene-108.56	PREX2	Phosphatidylinositol 3%2C4%2C5-trisphosphate-dependent Rac exchanger 2 protein (Homo sapiens)
IV00_00001103	1.85348	2.63465	0.00222624	-2.40237	5.61977	0.012667	1.59732	4.19631	0.0129387	0.591622	6.0771	0.999936	IV00_00001103	GO:0005829;GO:0005886;GO:0005096;GO:0030676;GO:0008344;GO:0048813;GO:0007186;GO:0014065	maker-chr2-augustus-gene-108.53	PREX2	Phosphatidylinositol 3%2C4%2C5-trisphosphate-dependent Rac exchanger 2 protein (Homo sapiens)
IV00_00001104	1.94041	3.17211	0.00447316	0.787733	8.20197	0.0448105	1.34447	6.5957	0.0316484	3.64716	1.64999	0.999936	IV00_00001104	GO:0005886;GO:0005096;GO:0030676;GO:0008344;GO:0048813;GO:0007186;GO:0014065	maker-chr2-snap-gene-108.58	PREX2	Phosphatidylinositol 3%2C4%2C5-trisphosphate-dependent Rac exchanger 2 protein (Homo sapiens)
IV00_00001113	0.264294	7.32527	0.190747	0.235204	3.31659	0.585257	-0.713422	2.5058	0.475553	0.285108	1.9561	0.999936	IV00_00001113	GO:0005829;GO:0000139;GO:0016363;GO:0005730;GO:0005654;GO:0048471;GO:0030532;GO:0005802;GO:0005086;GO:0005085;GO:0017022;GO:0034237;GO:0010256;GO:0007030;GO:0030837;GO:0034260;GO:0031175;GO:0043547;GO:0090284;GO:0051897;GO:0090303;GO:0015031;GO:0032012;GO:2000114	maker-chr2-snap-gene-109.64	ARFGEF1	Brefeldin A-inhibited guanine nucleotide-exchange protein 1 (Homo sapiens)
IV00_00001114	-0.434458	6.1741	0.0279544	-0.383794	3.98553	0.221269	-0.513834	6.19404	0.142832	-0.250775	5.93177	0.999936	IV00_00001114	GO:0005829;GO:0005794;GO:0000139;GO:0016363;GO:0005730;GO:0005654;GO:0048471;GO:0030532;GO:0005802;GO:0005086;GO:0005085;GO:0017022;GO:0034237;GO:0010256;GO:0006887;GO:0007030;GO:0030837;GO:0034260;GO:0031175;GO:0043547;GO:0090284;GO:0051897;GO:0090303;GO:0015031;GO:0032012;GO:2000114	maker-chr2-augustus-gene-109.59	ARFGEF1	Brefeldin A-inhibited guanine nucleotide-exchange protein 1 (Bos taurus)
IV00_00001116	-0.241203	3.21323	0.391698	-0.191365	6.72574	0.740204	-0.117332	6.28614	0.669216	0.0464055	7.65723	0.999936	IV00_00001116	GO:0005813;GO:0005737;GO:0005874;GO:0005819;GO:0000922;GO:0051781;GO:0032467	maker-chr2-augustus-gene-109.62	Cspp1	Centrosome and spindle pole associated protein 1 (Mus musculus)
IV00_00001117	-0.047041	2.6276	0.903536	0.0177664	5.75538	0.960111	0.0858715	0.436464	0.948261	0.00990576	5.67187	0.999936	IV00_00001117	GO:0005813;GO:0005737;GO:0005874;GO:0005819;GO:0000922;GO:0051781;GO:0032467	maker-chr2-snap-gene-109.69	CSPP1	Centrosome and spindle pole-associated protein 1 (Homo sapiens)
IV00_00001118	-0.443771	6.94181	0.0107601	1.9599	1.67929	0.111617	0.484593	3.77914	0.0697106	-0.30185	6.96237	0.999936	IV00_00001118	GO:0030054;GO:0000785;GO:0008180;GO:0005737;GO:0005829;GO:0005654;GO:0005634;GO:0048471;GO:0008021;GO:0005667;GO:0019899;GO:0035718;GO:0046872;GO:0004222;GO:0008237;GO:0019784;GO:0004843;GO:0003713;GO:1990182;GO:0043066;GO:0051091;GO:0045944;GO:0000338;GO:0016579;GO:0051726;GO:1903894;GO:0046328;GO:0006355	maker-chr2-augustus-gene-109.60	Cops5	COP9 signalosome complex subunit 5 (Mus musculus)
IV00_00001121	2.04915	-0.846051	0.104899	-0.481554	3.67443	0.460104	0.373064	4.73909	0.344186	0.715519	-0.20154	0.999936	IV00_00001121	GO:0005813;GO:0005737;GO:0002177;GO:0015630;GO:0005815;GO:0003779;GO:0070840;GO:0015631	maker-chr2-augustus-gene-109.61	PPP1R42	Protein phosphatase 1 regulatory subunit 42 (Macaca fascicularis)
IV00_00001123	2.56338	0.306511	0.0295101	-0.395923	5.48861	0.228397	-0.794027	5.83382	0.14914	-0.430622	4.53312	0.999936	IV00_00001123	GO:0005634;GO:0003677;GO:0046983	maker-chr2-augustus-gene-110.99	TCF24	Transcription factor 24 (Homo sapiens)
IV00_00001126	-0.550185	2.56411	0.180057	0.194091	5.40765	0.573298	0.169941	4.93825	0.462617	-0.127853	3.44458	0.999936	IV00_00001126	NA	maker-chr2-augustus-gene-110.100	NA	Protein of unknown function
IV00_00001127	-0.159392	3.18144	0.650354	0.175478	2.71148	0.864987	0.0662671	7.18857	0.826135	0.0397654	3.81353	0.999936	IV00_00001127	GO:0042555;GO:0005634;GO:0005524;GO:0003688;GO:0003697;GO:0006270;GO:1990918;GO:0042140;GO:0048477;GO:0007283;GO:0007130	maker-chr2-snap-gene-110.111	MCMDC2	MCM domain-containing protein 2 (Homo sapiens)
IV00_00001129	-0.831777	6.46278	0.172004	0.172259	4.90406	0.565161	1.33028	3.45603	0.455761	-0.707656	-0.195009	0.999936	IV00_00001129	GO:0031410;GO:0005769;GO:0055037;GO:0005524;GO:0035091;GO:0015459;GO:0004674;GO:0035556;GO:2001240;GO:0018105	maker-chr2-augustus-gene-110.106	SGK3	Serine/threonine-protein kinase Sgk3 (Pongo abelii)
IV00_00001136	0.75855	5.76169	0.00596025	-1.43034	3.99379	0.0674193	1.07425	4.45257	0.0435099	0.259032	8.48973	0.999936	IV00_00001136	GO:0005737;GO:0005829;GO:0070062;GO:0043231;GO:0005764;GO:0005634;GO:0003677;GO:0042802;GO:0070530;GO:0019900;GO:0061578;GO:0002020;GO:0043621;GO:0004843;GO:0036459;GO:0043130;GO:0004842;GO:0008270;GO:0006915;GO:0001922;GO:0016477;GO:0070301;GO:0071222;GO:0007010;GO:0072666;GO:0006954;GO:0050869;GO:0045779;GO:2000349;GO:0002677;GO:0045736;GO:2000352;GO:1902042;GO:0043124;GO:0050728;GO:0045824;GO:…	augustus_masked-chr2-processed-gene-110.2	VCPIP1	Deubiquitinating protein VCIP135 (Homo sapiens)
IV00_00001139	1.41047	1.51093	0.123529	-0.601437	1.46742	0.497409	-0.258231	6.05559	0.382573	0.14561	3.51914	0.999936	IV00_00001139	GO:0005634;GO:0003677;GO:0000278;GO:0045893	maker-chr2-snap-gene-110.110	MYBL1	Myb-related protein A (Gallus gallus)
IV00_00001147	0.312124	4.38237	0.198421	-0.261919	9.45152	0.593385	-0.336173	4.02427	0.482178	0.0898448	5.9158	0.999936	IV00_00001147	GO:0005739;GO:0004022;GO:0047988;GO:0046872;GO:0006539	maker-chr2-snap-gene-110.113	ADHFE1	Hydroxyacid-oxoacid transhydrogenase%2C mitochondrial (Bos taurus)
IV00_00001150	-0.957232	5.11479	0.0441135	-2.82424	0.178549	0.300825	-1.01249	3.03266	0.203965	0.137945	5.3881	0.999936	IV00_00001150	GO:0005623;GO:0000794;GO:0005783;GO:0001650;GO:0005730;GO:0005654;GO:0030687;GO:0008097;GO:0000447;GO:0002244;GO:0007080;GO:1902570;GO:1901796;GO:0000027;GO:0042273;GO:0000055	augustus_masked-chr2-processed-gene-110.8	Rrs1	Ribosome biogenesis regulatory protein homolog (Mus musculus)
IV00_00001160	-0.919493	3.37162	0.205542	0.165486	5.86152	0.601973	-0.14312	6.29437	0.491511	-0.0609216	6.56122	0.999936	IV00_00001160	GO:0005615;GO:0045202;GO:0017045;GO:0030325;GO:0007565;GO:0006704;GO:0006954;GO:0035641;GO:0030324;GO:0032811;GO:0070093;GO:0051461;GO:0051464;GO:2000310;GO:0001963	augustus_masked-chr2-processed-gene-110.4	CRH	Corticoliberin (Sus scrofa)
IV00_00001174	-1.61877	5.49346	0.00611827	-0.53756	8.33856	0.069947	0.703845	5.44755	0.0439536	-0.424578	4.29088	0.999936	IV00_00001174	GO:0005829;GO:0004115;GO:0046872;GO:0006198;GO:0007186	maker-chr2-augustus-gene-111.68	PDE7A	High affinity cAMP-specific 3'%2C5'-cyclic phosphodiesterase 7A (Homo sapiens)
IV00_00001176	-0.0203192	4.9998	0.937629	0.0939696	-0.970018	0.975826	0.0246774	2.22415	0.966489	0.00395694	6.75977	0.999936	IV00_00001176	GO:0005829;GO:0005739;GO:0005886;GO:0009060;GO:0000266;GO:0007005	maker-chr2-snap-gene-111.78	MTFR1	Mitochondrial fission regulator 1 (Gallus gallus)
IV00_00001179	-0.210754	7.34904	0.134741	-0.359313	3.69621	0.516293	0.418581	7.41364	0.399635	-0.113456	4.71721	0.999936	IV00_00001179	GO:0046872;GO:0030001	maker-chr2-augustus-gene-111.70	ARMC1	Armadillo repeat-containing protein 1 (Gallus gallus)
IV00_00001200	2.03384	3.66168	0.00322927	-1.90419	3.58664	0.0270615	1.07138	7.73501	0.0238653	-0.331095	5.24516	0.999936	IV00_00001200	GO:0005789;GO:0016021;GO:0033783;GO:0047092;GO:0020037;GO:0005506;GO:0008396;GO:0008395;GO:0035754;GO:0006699;GO:0042632;GO:0008203;GO:0033147;GO:0050679;GO:0060740;GO:0016125	maker-chr2-augustus-gene-113.66	CYP7B1	25-hydroxycholesterol 7-alpha-hydroxylase (Homo sapiens)
IV00_00001227	-0.168914	6.46418	0.322229	0.160515	7.97385	0.705315	-0.253758	7.1146	0.623846	-0.323366	-0.755405	0.999936	IV00_00001227	GO:0034451;GO:0005737;GO:0036464;GO:0005829;GO:0005634;GO:0000932;GO:1990247;GO:0048598;GO:0098508;GO:0071425;GO:0045087;GO:0006402;GO:0061157;GO:0045746;GO:0060339;GO:0001556;GO:1903679;GO:1902036;GO:1903538;GO:0043488;GO:0050767	maker-chr2-snap-gene-114.53	Ythdf3	YTH domain-containing family protein 3 (Mus musculus)
IV00_00001231	1.13076	2.33126	0.0898196	0.487545	2.8242	0.429479	-0.961597	4.2819	0.311677	0.275196	5.64254	0.999936	IV00_00001231	GO:0005623;GO:0005829;GO:0005770;GO:0120013;GO:1902936;GO:0043325;GO:0005546;GO:0008431;GO:0001892;GO:0120009;GO:0051452;GO:0006629;GO:0060548;GO:0090212;GO:0007584;GO:0009268;GO:0009636;GO:0042360;GO:0051180	maker-chr2-snap-gene-116.94	TTPA	Alpha-tocopherol transfer protein (Homo sapiens)
IV00_00001233	-0.71397	8.34407	0.0445899	-0.388755	6.45023	0.302684	-0.901947	3.01139	0.204625	0.140394	6.65	0.999936	IV00_00001233	GO:0035578;GO:0005829;GO:0070062;GO:0005576;GO:0005615;GO:0042470;GO:0005634;GO:0035580;GO:1904724;GO:0005773;GO:0008238;GO:0034722;GO:0008242;GO:0043312;GO:0045471;GO:0032868;GO:0010043;GO:0046900	maker-chr2-augustus-gene-116.93	GGH	Gamma-glutamyl hydrolase (Homo sapiens)
IV00_00001276	0.715227	4.24354	0.136568	0.434434	2.12418	0.517232	-0.209503	7.03155	0.401044	-0.182129	3.8505	0.999936	IV00_00001276	GO:0005634;GO:0005524;GO:0003677;GO:0003678;GO:0006325;GO:0006364	maker-chr2-snap-gene-117.99	CHD7	Chromodomain-helicase-DNA-binding protein 7 (Gallus gallus)
IV00_00001278	1.63563	-0.0144981	0.0562701	-0.375499	2.57054	0.34435	0.235286	6.54283	0.238006	0.114036	6.0684	0.999936	IV00_00001278	GO:0071339;GO:0005634;GO:0005524;GO:0008013;GO:0003677;GO:0003678;GO:0042393;GO:0002039;GO:0043044;GO:0043066;GO:0045892;GO:0030178;GO:0045893;GO:0016055	maker-chr2-snap-gene-117.100	CHD7	Chromodomain-helicase-DNA-binding protein 7 (Gallus gallus)
IV00_00001279	1.57098	1.09788	0.0188034	-0.617148	7.73501	0.164973	0.322059	5.50403	0.105719	0.190245	5.91741	0.999936	IV00_00001279	GO:0005730;GO:0005654;GO:0005634;GO:0005524;GO:0003678;GO:1990841;GO:0000978;GO:0007512;GO:0007628;GO:0035904;GO:0035909;GO:0048844;GO:0036302;GO:0008015;GO:0001568;GO:0001974;GO:0043010;GO:0060411;GO:0007417;GO:0006338;GO:0050890;GO:0021545;GO:0042471;GO:0035116;GO:0060429;GO:0060324;GO:0030540;GO:0048806;GO:0003007;GO:0001701;GO:0042472;GO:0060384;GO:0060173;GO:0007626;GO:0043584;GO:0042048;GO:…	maker-chr2-augustus-gene-117.98	CHD7	Chromodomain-helicase-DNA-binding protein 7 (Gallus gallus)
IV00_00001281	1.55742	1.68345	0.0725179	-0.372297	6.2282	0.391024	-0.181755	5.89108	0.274578	-0.166219	5.10002	0.999936	IV00_00001281	NA	augustus_masked-chr2-processed-gene-117.67	CHD7	Chromodomain-helicase-DNA-binding protein 7 (Gallus gallus)
IV00_00001289	0.0507545	7.72378	0.683209	-0.0431739	5.24912	0.876841	-0.0417378	6.77385	0.840698	-0.0790559	3.65773	0.999936	IV00_00001289	GO:0012505;GO:0005789;GO:0033116;GO:0005794;GO:0000139;GO:0019003;GO:0005525;GO:0003924;GO:0007030;GO:0006886;GO:0032482;GO:0016192	maker-chr2-augustus-gene-118.25	RAB2A	Ras-related protein Rab-2A (Gallus gallus)
IV00_00001299	0.775929	3.49581	0.189234	0.448262	4.87897	0.582895	-0.412536	2.07917	0.471475	0.29881	-0.817598	0.999936	IV00_00001299	GO:0005634;GO:0031490;GO:0043373;GO:0002362;GO:0043375;GO:0021895;GO:0006325;GO:0048535;GO:0001779;GO:0002364;GO:0048541;GO:1901537;GO:0032825;GO:2000179;GO:0010976;GO:1902232	augustus_masked-chr2-processed-gene-120.37	TOX	Thymocyte selection-associated high mobility group box protein TOX (Homo sapiens)
IV00_00001300	-0.207916	5.76611	0.37298	0.129874	4.12697	0.729695	-0.15654	5.69062	0.65604	-0.128719	5.4543	0.999936	IV00_00001300	GO:0005737;GO:0005829;GO:0016230;GO:0006672;GO:0043065;GO:2000304;GO:0007165	maker-chr2-augustus-gene-121.57	NSMAF	Protein FAN (Homo sapiens)
IV00_00001301	-0.22455	8.90176	0.466228	0.216721	2.49843	0.789557	-0.13136	6.06924	0.721646	0.0627674	3.38267	0.999936	IV00_00001301	GO:0005912;GO:0035578;GO:0072562;GO:0005737;GO:0005856;GO:0005829;GO:0005789;GO:0070062;GO:0005576;GO:0005615;GO:1903561;GO:0005925;GO:0005895;GO:0042470;GO:0016020;GO:0045121;GO:0031965;GO:0005654;GO:0005634;GO:0005886;GO:0045202;GO:0008093;GO:0005109;GO:0042802;GO:0005137;GO:0005546;GO:0046982;GO:0047485;GO:0045545;GO:0030036;GO:0007268;GO:0048013;GO:0035556;GO:0032435;GO:0002091;GO:0043312;GO:…	maker-chr2-augustus-gene-120.43	SDCBP	Syntenin-1 (Homo sapiens)
IV00_00001303	0.874811	-1.21441	0.513187	0.141369	4.06466	0.807515	-0.110694	6.77907	0.750385	-0.274982	0.0263005	0.999936	IV00_00001303	GO:0005623;GO:0005789;GO:0016021;GO:0043231;GO:0008123;GO:0020037;GO:0005506;GO:0008395;GO:0006699;GO:0071397;GO:0071333;GO:0006707;GO:0042632;GO:0045717;GO:0045542;GO:0070857	maker-chr2-augustus-gene-121.58	CYP7A1	Cholesterol 7-alpha-monooxygenase (Homo sapiens)
IV00_00001304	0.164225	6.36368	0.279737	-0.164816	5.58357	0.670412	0.442729	3.4335	0.583139	0.131789	1.96353	0.999936	IV00_00001304	GO:0005829;GO:0005783;GO:0005794;GO:0005815;GO:0005634;GO:0043130;GO:0000045;GO:0007030;GO:0061025;GO:0031468;GO:0043161	maker-chr2-augustus-gene-121.59	UBXN2B	UBX domain-containing protein 2B (Gallus gallus)
IV00_00001307	0.28611	6.15179	0.189359	-0.241365	5.6483	0.583309	-0.642297	2.97489	0.472398	0.172224	5.32068	0.999936	IV00_00001307	GO:0005829;GO:0005815;GO:0005739	augustus_masked-chr2-processed-gene-121.3	FAM110B	Protein FAM110B (Pongo abelii)
IV00_00001319	0.207827	5.83424	0.412107	-0.839933	-0.449069	0.752945	-0.497141	4.2288	0.68244	0.0653233	3.64072	0.999936	IV00_00001319	GO:0012505;GO:0016021;GO:0032588;GO:0008441;GO:0097657;GO:0008254;GO:0046872;GO:0046854;GO:0001501	maker-chr2-snap-gene-123.104	IMPAD1	Inositol monophosphatase 3 (Homo sapiens)
IV00_00001320	-1.13935	7.34424	0.267803	-0.162371	7.79054	0.65817	-0.527638	2.99843	0.566313	0.170046	2.91437	0.999936	IV00_00001320	GO:0043679;GO:0070852;GO:0030425;GO:0005788;GO:0005576;GO:0043025;GO:0099013;GO:0043204;GO:0005886;GO:0032280;GO:0034592;GO:0005184;GO:0001515;GO:0031628;GO:0002118;GO:0007568;GO:0001662;GO:0044267;GO:0071320;GO:0034599;GO:0071560;GO:0098586;GO:0071305;GO:0007268;GO:0007186;GO:0051867;GO:0014009;GO:0035641;GO:0007218;GO:0001649;GO:2000987;GO:0043687;GO:0051592;GO:0071871;GO:0032355;GO:0045471;GO:…	snap_masked-chr2-processed-gene-123.84	PENK	Proenkephalin-A (Homo sapiens)
IV00_00001325	-0.0644119	4.38095	0.860612	0.0209309	6.04377	0.944957	-0.0713384	1.08915	0.928507	0.0142331	5.00629	0.999936	IV00_00001325	GO:0005789;GO:0016021;GO:0005811;GO:0005634;GO:0017053;GO:0033613;GO:0016616;GO:0004745;GO:0003714;GO:0008134;GO:0043616;GO:0035067;GO:0000122;GO:0031065;GO:0042574;GO:0042572	maker-chr2-augustus-gene-123.99	Sdr16c5	Epidermal retinol dehydrogenase 2 (Mus musculus)
IV00_00001326	-0.187351	4.8861	0.323195	0.0619175	7.09379	0.705762	0.118799	6.41943	0.624549	-0.0895961	7.8559	0.999936	IV00_00001326	GO:0005758	maker-chr2-snap-gene-123.109	CHCHD7	Coiled-coil-helix-coiled-coil-helix domain-containing protein 7 (Macaca fascicularis)
IV00_00001330	1.11621	1.88323	0.0702382	0.236844	5.25509	0.382581	-0.634794	1.24173	0.267162	0.658245	0.124825	0.999936	IV00_00001330	GO:0005634;GO:0001228;GO:0003700;GO:0046872;GO:0043565;GO:0034378;GO:0006629;GO:2001244;GO:0009791;GO:0006351	maker-chr2-snap-gene-123.106	PLAG1	Zinc finger protein PLAG1 (Gallus gallus)
IV00_00001331	-0.306469	7.73978	0.0747866	1.27848	0.421653	0.397212	-0.28883	4.30032	0.280599	0.126411	5.34783	0.999936	IV00_00001331	GO:0005737;GO:0015935;GO:0003723;GO:0003735;GO:0006412	maker-chr2-augustus-gene-123.100	rps20	40S ribosomal protein S20 (Xenopus laevis)
IV00_00001333	0.687423	0.947643	0.159599	0.270695	1.62154	0.552211	-0.13502	6.55008	0.437841	-0.155427	6.21827	0.999936	IV00_00001333	GO:0005737;GO:0031234;GO:0098978;GO:0005794;GO:0034666;GO:0042629;GO:0016020;GO:0045121;GO:0030061;GO:0005758;GO:0031966;GO:0005634;GO:0048471;GO:0005886;GO:0014069;GO:0099091;GO:0005524;GO:0019899;GO:0046875;GO:0043015;GO:0043208;GO:0005178;GO:0044325;GO:0016301;GO:0004715;GO:0051219;GO:0140031;GO:0005161;GO:0004672;GO:0004713;GO:0044877;GO:0017124;GO:0005102;GO:0031625;GO:0002250;GO:0001782;GO:…	maker-chr2-snap-gene-123.110	Lyn	Tyrosine-protein kinase Lyn (Rattus norvegicus)
IV00_00001334	0.78674	1.73646	0.116057	0.450798	2.74563	0.484898	0.466123	2.36096	0.366818	0.0774727	8.62957	0.999936	IV00_00001334	GO:0005737;GO:0031234;GO:0098978;GO:0005794;GO:0034666;GO:0042629;GO:0016020;GO:0045121;GO:0030061;GO:0005758;GO:0031966;GO:0005634;GO:0048471;GO:0005886;GO:0014069;GO:0099091;GO:0005524;GO:0019899;GO:0046875;GO:0043015;GO:0043208;GO:0005178;GO:0044325;GO:0016301;GO:0004715;GO:0051219;GO:0140031;GO:0005161;GO:0004672;GO:0004713;GO:0044877;GO:0017124;GO:0005102;GO:0031625;GO:0002250;GO:0001782;GO:…	maker-chr2-snap-gene-123.111	Lyn	Tyrosine-protein kinase Lyn (Rattus norvegicus)
IV00_00001335	-0.894404	5.40966	0.00307885	-1.98573	3.25266	0.0249527	-1.04384	4.93978	0.0222948	-0.50634	3.82122	0.999936	IV00_00001335	GO:0015030;GO:0005737;GO:0005829;GO:0005730;GO:0005634;GO:0071164;GO:0036261;GO:0009452	maker-chr2-snap-gene-124.61	TGS1	Trimethylguanosine synthase (Homo sapiens)
IV00_00001337	-0.619923	0.813889	0.494427	0.155022	2.36181	0.798709	-0.325445	4.55357	0.735713	0.238424	4.08871	0.999936	IV00_00001337	GO:0016021;GO:0016746	maker-chr2-snap-gene-124.57	TMEM68	Transmembrane protein 68 (Gallus gallus)
IV00_00001338	-0.292403	3.49234	0.435204	-0.087731	5.37427	0.767361	0.0939122	5.39387	0.699773	0.238959	-0.090665	0.999936	IV00_00001338	GO:0016021;GO:0016746	maker-chr2-snap-gene-124.58	TMEM68	Transmembrane protein 68 (Gallus gallus)
IV00_00001339	-0.665843	4.15185	0.0270563	1.32252	2.29667	0.215774	-0.417369	5.04061	0.140129	-0.371677	3.34053	0.999936	IV00_00001339	GO:0016021;GO:0016746	maker-chr2-snap-gene-124.59	TMEM68	Transmembrane protein 68 (Gallus gallus)
IV00_00001342	1.21708	2.74563	0.0160394	-0.474928	5.22773	0.147301	-0.843307	9.79426	0.0943593	0.138224	8.27648	0.999936	IV00_00001342	GO:0016021;GO:0016020;GO:0005886;GO:1902742;GO:0043652;GO:0070782	augustus_masked-chr2-processed-gene-124.43	XKR4	XK-related protein 4 (Homo sapiens)
IV00_00001357	-0.40146	5.86706	0.0764571	-0.26146	3.63116	0.401668	-0.227096	6.15951	0.287483	0.0759374	6.96382	0.999936	IV00_00001357	GO:0005762;GO:0003735;GO:0006412	maker-chr2-augustus-gene-126.55	MRPL15	39S ribosomal protein L15%2C mitochondrial (Gallus gallus)
IV00_00001358	0.605564	4.43288	0.0389752	0.32704	5.64507	0.280086	0.289846	4.37285	0.187856	-0.136395	5.61391	0.999936	IV00_00001358	GO:0005737;GO:0008474;GO:0006631	maker-chr2-snap-gene-126.57	LYPLA1	Acyl-protein thioesterase 1 (Pongo abelii)
IV00_00001359	-0.382187	6.1016	0.00829063	-0.401279	7.73509	0.0906867	0.975033	3.29463	0.057451	-0.702291	5.84457	0.999936	IV00_00001359	GO:0005730;GO:0005654;GO:0005669;GO:0003677;GO:0008270;GO:1901919;GO:0045944;GO:0006366;GO:0006368;GO:0006283	maker-chr2-snap-gene-126.58	TCEA1	Transcription elongation factor A protein 1 (Homo sapiens)
IV00_00001360	-0.660381	4.69783	0.25954	0.160142	5.14725	0.651673	0.287312	5.42528	0.560242	0.112107	5.32754	0.999936	IV00_00001360	GO:0005737;GO:0016020;GO:0005634;GO:0009968	maker-chr2-snap-gene-126.60	RGS20	Regulator of G-protein signaling 20 (Gallus gallus)
IV00_00001363	-0.213828	8.13095	0.313818	1.69176	-1.21357	0.698934	-0.154621	4.92722	0.614521	0.0364595	6.06092	0.999936	IV00_00001363	GO:0000221;GO:0046961	maker-chr2-augustus-gene-127.36	ATP6V1H	V-type proton ATPase subunit H (Sus scrofa)
IV00_00001365	-0.480564	3.96311	0.511647	-0.106204	6.36781	0.807044	0.396254	0.767705	0.748895	0.0956576	7.79406	0.999936	IV00_00001365	GO:0016021;GO:0005887;GO:0038048;GO:0004985;GO:0031635;GO:0007626;GO:0007200;GO:0046877;GO:0019233	augustus_masked-chr2-processed-gene-127.2	Oprk1	Kappa-type opioid receptor (Mus musculus)
IV00_00001366	1.16943	0.960102	0.416909	-0.211209	3.3316	0.754989	0.114195	5.03051	0.687239	0.420444	-0.469374	0.999936	IV00_00001366	GO:0005887;GO:0043005;GO:0004930;GO:0042923;GO:0008188;GO:0042277;GO:0007186;GO:0007218;GO:0019222	augustus_masked-chr2-processed-gene-127.3	Npbwr1	Neuropeptides B/W receptor type 1 (Mus musculus)
IV00_00001368	1.03006	3.41841	0.00894116	2.34623	-0.745229	0.098521	0.316696	5.71262	0.0615519	0.321177	6.10919	0.999936	IV00_00001368	GO:1990316;GO:0005829;GO:0005789;GO:0019898;GO:0005764;GO:0031965;GO:0000407;GO:0034045;GO:0060090;GO:0019901;GO:0000045;GO:0006914;GO:0000422;GO:0030242;GO:0007049;GO:0061723;GO:0007507;GO:0001889;GO:0016236;GO:2001237;GO:0034727;GO:0045793;GO:0046330;GO:0001934;GO:0016241;GO:0061709	maker-chr2-snap-gene-128.27	RB1CC1	RB1-inducible coiled-coil protein 1 (Homo sapiens)
IV00_00001369	0.783349	5.21006	0.00556463	0.366895	5.53012	0.0631549	-0.544776	5.2802	0.039372	0.397381	7.54771	0.999936	IV00_00001369	GO:1990316;GO:0005829;GO:0005789;GO:0019898;GO:0005764;GO:0031965;GO:0000407;GO:0034045;GO:0060090;GO:0019901;GO:0000045;GO:0006914;GO:0000422;GO:0030242;GO:0007049;GO:0061723;GO:0007507;GO:0001889;GO:0016236;GO:2001237;GO:0034727;GO:0045793;GO:0046330;GO:0001934;GO:0016241;GO:0061709	maker-chr2-augustus-gene-128.25	RB1CC1	RB1-inducible coiled-coil protein 1 (Homo sapiens)
IV00_00001370	0.0327807	7.31975	0.872807	-0.036418	3.10911	0.95024	0.113594	3.43683	0.933978	-0.0132003	7.41799	0.999936	IV00_00001370	NA	maker-chr2-augustus-gene-128.26	RB1CC1	RB1-inducible coiled-coil protein 1 (Homo sapiens)
IV00_00001374	0.341146	4.64052	0.836598	-0.198264	1.57837	0.936753	-0.020428	6.70764	0.917789	0.0153897	6.98463	0.999936	IV00_00001374	GO:0000790;GO:0005634;GO:0032993;GO:0000981;GO:0000978;GO:0008270;GO:0070498;GO:0070102;GO:0008285;GO:2001269;GO:0045944;GO:0006357;GO:0033209	maker-chr2-snap-gene-129.37	ST18	Suppression of tumorigenicity 18 protein (Homo sapiens)
IV00_00001378	-0.516097	7.55088	0.0449291	-0.206791	8.29414	0.304638	0.683565	7.90496	0.206307	0.16587	4.39464	0.999936	IV00_00001378	GO:0005737;GO:0004719	maker-chr2-snap-gene-131.86	PCMTD1	Protein-L-isoaspartate O-methyltransferase domain-containing protein 1 (Gallus gallus)
IV00_00001385	0.018531	4.41498	0.966964	-0.0111789	2.56487	0.988802	0.0215912	2.02107	0.984459	-0.0243696	0.520449	0.999936	IV00_00001385	NA	maker-chr2-augustus-gene-132.44	C8orf22	Pancreatic progenitor cell differentiation and proliferation factor-like protein (Homo sapiens)
IV00_00001386	-0.527971	-0.0450804	0.598047	0.138143	7.13993	0.845931	0.219031	1.29456	0.799561	-0.0179227	7.01013	0.999936	IV00_00001386	GO:0005737;GO:0000790;GO:0005654;GO:0005634;GO:0003682;GO:0003677;GO:0003700;GO:0001227;GO:0070888;GO:0046872;GO:0000977;GO:0043565;GO:0003180;GO:0060536;GO:0003273;GO:0071364;GO:0071479;GO:0035921;GO:0001837;GO:0003198;GO:0060429;GO:2000811;GO:0090090;GO:0006933;GO:0033629;GO:1900387;GO:0032331;GO:0043518;GO:2001240;GO:1902230;GO:0010839;GO:2000647;GO:0000122;GO:0010957;GO:0070563;GO:0014032;GO:…	maker-chr2-snap-gene-133.56	snai2	Zinc finger protein SNAI2 (Xenopus laevis)
IV00_00001399	-0.0521141	5.3942	0.778652	0.142491	1.4228	0.91293	0.0707475	4.24186	0.892943	0.02188	4.83951	0.999936	IV00_00001399	GO:0005654;GO:0005634;GO:0031372;GO:0061631;GO:0000729;GO:0042275;GO:0043524;GO:0045739;GO:0010976;GO:0032436;GO:0051965;GO:0006301;GO:0070534	maker-chr2-snap-gene-134.77	UBE2V2	Ubiquitin-conjugating enzyme E2 variant 2 (Gallus gallus)
IV00_00001401	-0.673909	5.34005	0.0362511	5.67163	-0.278231	0.271319	-2.40231	0.41083	0.178371	-0.444713	4.49626	0.999936	IV00_00001401	GO:0042555;GO:0016020;GO:0000784;GO:0005654;GO:0005634;GO:0005524;GO:0003678;GO:0003688;GO:0003697;GO:0006260;GO:0006271;GO:0006268;GO:0000727;GO:0000082;GO:1902975;GO:0006267	maker-chr2-snap-gene-134.78	mcm4	DNA replication licensing factor mcm4 (Xenopus tropicalis)
IV00_00001403	0.0623597	5.74934	0.837311	0.0242099	8.33453	0.936753	-0.06297	2.28933	0.918432	0.00916439	6.32493	0.999936	IV00_00001403	GO:0070419;GO:0005730;GO:0005654;GO:0005634;GO:0005524;GO:0003677;GO:0004677;GO:0004674;GO:0006974;GO:0006302;GO:0000724;GO:0006303;GO:0033152;GO:0008630;GO:0072431;GO:0000723	augustus_masked-chr2-processed-gene-134.47	PRKDC	DNA-dependent protein kinase catalytic subunit (Gallus gallus)
IV00_00001405	-0.228337	2.38675	0.766461	0.0569749	7.26976	0.90646	0.179329	-0.445951	0.88516	0.0272821	4.68686	0.999936	IV00_00001405	GO:0005654;GO:0005634;GO:0003677;GO:0001228;GO:0042802;GO:0000978;GO:0043565;GO:0044212;GO:0045444;GO:0002244;GO:0048839;GO:0045892;GO:0045669;GO:0045944;GO:0006357	augustus_masked-chr2-processed-gene-134.48	CEBPD	CCAAT/enhancer-binding protein delta (Homo sapiens)
IV00_00001408	0.876642	0.9766	0.14319	0.329286	3.12581	0.527142	-0.170168	5.88721	0.412859	-0.0634112	6.45374	0.999936	IV00_00001408	NA	maker-chr2-augustus-gene-134.72	SPIDR	DNA repair-scaffolding protein (Homo sapiens)
IV00_00001416	-0.459566	9.71175	0.0160543	0.522659	4.28507	0.147418	0.427072	5.21207	0.0948873	0.170454	6.64866	0.999936	IV00_00001416	GO:0005881;GO:0005874;GO:0005815;GO:0035371;GO:0051233;GO:0008017;GO:0051010;GO:0051301;GO:0035372;GO:1904825;GO:0031110;GO:0051225	maker-chr2-augustus-gene-135.45	MAPRE2	Microtubule-associated protein RP/EB family member 2 (Pongo abelii)
IV00_00001437	0.70858	5.57083	0.322942	-0.138102	3.57319	0.705762	-0.652573	-0.286324	0.623924	-0.0950194	6.46076	0.999936	IV00_00001437	GO:0005634;GO:0035517;GO:0003682;GO:0003677;GO:0046872;GO:0042975;GO:0042974;GO:0003713;GO:0009887;GO:0060348;GO:0048539;GO:0000902;GO:0072015;GO:0003007;GO:0048534;GO:0030097;GO:0048872;GO:0060430;GO:0035522;GO:0045599;GO:0010888;GO:0035359;GO:0048386;GO:0045944;GO:0035564;GO:0032526;GO:0048538;GO:0006351	maker-chr2-augustus-gene-138.65	ASXL3	Putative Polycomb group protein ASXL3 (Homo sapiens)
IV00_00001445	0.664777	-0.417941	0.550731	0.0720143	4.39748	0.826939	0.478102	6.21629	0.77121	-0.0487865	3.80672	0.999936	IV00_00001445	GO:0001933	augustus_masked-chr2-processed-gene-139.0	KLHL14	Kelch-like protein 14 (Gallus gallus)
IV00_00001454	1.01893	3.02911	0.0557002	0.321602	7.1221	0.341485	-0.264817	4.41235	0.236477	0.230373	5.36715	0.999936	IV00_00001454	GO:0070064;GO:0071364;GO:0007173;GO:0051781;GO:0008284;GO:0070374	augustus_masked-chr2-processed-gene-139.4	GAREM	GRB2-associated and regulator of MAPK protein (Homo sapiens)
IV00_00001457	1.14081	-0.332143	0.448274	0.329234	3.67046	0.776399	-0.298447	3.37818	0.710174	-0.0715124	4.01628	0.999936	IV00_00001457	GO:0005576;GO:0005887;GO:0016020;GO:0017090;GO:0042802;GO:0004222;GO:0008270;GO:0006954;GO:1901998	maker-chr2-snap-gene-139.87	Mep1b	Meprin A subunit beta (Rattus norvegicus)
IV00_00001459	0.239932	3.79662	0.270228	0.49402	-0.40704	0.660347	0.550028	7.28686	0.570782	0.122811	3.04734	0.999936	IV00_00001459	GO:0035861;GO:0046872;GO:0019901;GO:0003697;GO:0061630;GO:1990830;GO:0010792;GO:0000724;GO:0016567;GO:0016055	maker-chr2-snap-gene-139.88	RNF138	E3 ubiquitin-protein ligase RNF138 (Homo sapiens)
IV00_00001462	0.239324	6.833	0.186697	0.284538	4.18615	0.577775	-0.530445	0.508102	0.467856	-0.12978	6.56461	0.999936	IV00_00001462	GO:0031410;GO:0005829;GO:0000407;GO:0030008;GO:1990072;GO:0000045;GO:0030242;GO:0032258;GO:0006888;GO:0007030;GO:0034497	maker-chr2-snap-gene-140.47	TRAPPC8	Trafficking protein particle complex subunit 8 (Homo sapiens)
IV00_00001463	-0.532813	5.54129	0.00483069	-1.31395	4.41577	0.0523935	0.998172	4.22566	0.0345103	-0.305532	3.91197	0.999936	IV00_00001463	GO:0031410;GO:0005829;GO:0000407;GO:0030008;GO:1990072;GO:0000045;GO:0030242;GO:0032258;GO:0006888;GO:0007030;GO:0034497	maker-chr2-augustus-gene-140.43	TRAPPC8	Trafficking protein particle complex subunit 8 (Homo sapiens)
IV00_00001467	-0.261013	7.50672	0.445379	0.332118	2.6589	0.775406	-0.206233	6.37353	0.707854	-0.0696155	6.57549	0.999936	IV00_00001467	GO:0032580;GO:0000139;GO:0016021;GO:0008378;GO:0046872;GO:0008489;GO:0005975;GO:0022010;GO:0021955;GO:0010706;GO:0018146;GO:0001572;GO:0042551;GO:0006486	maker-chr2-augustus-gene-140.44	B4GALT6	Beta-1%2C4-galactosyltransferase 6 (Homo sapiens)
IV00_00001468	7.66364	7.13868	0.0243117	-0.880955	5.39757	0.204418	0.886747	3.86137	0.130549	-0.962107	-0.921107	0.999936	IV00_00001468	GO:0030136;GO:0005615;GO:0032991;GO:0060417;GO:0005179;GO:0042562;GO:0019904;GO:0046982;GO:0036094;GO:0070324;GO:0001555;GO:0051262;GO:0065003;GO:0006144;GO:0009615;GO:0042572;GO:0070327	maker-chr2-snap-gene-140.50	TTR	Transthyretin (Gallus gallus)
IV00_00001471	1.04659	2.56022	0.379449	0.273755	2.6153	0.733145	-0.182929	7.72948	0.660657	0.0698205	5.48445	0.999936	IV00_00001471	GO:0016324;GO:0030054;GO:0005911;GO:0030057;GO:0016021;GO:0014704;GO:0043231;GO:0016328;GO:0005886;GO:0005509;GO:0050839;GO:0086073;GO:0007155;GO:0098609;GO:0002934;GO:0007156;GO:0060135;GO:0003165;GO:0086091;GO:0098911;GO:0032570	maker-chr2-snap-gene-142.43	DSG2	Desmoglein-2 (Homo sapiens)
IV00_00001478	-1.15971	1.25023	0.212567	0.320501	3.61642	0.608783	-0.536411	5.16407	0.502155	0.0910285	6.10628	0.999936	IV00_00001478	GO:0005911;GO:0001533;GO:0030057;GO:0070062;GO:0101003;GO:0005921;GO:0016021;GO:0016020;GO:0005886;GO:0005509;GO:0098609;GO:0070268;GO:0007156;GO:0031424;GO:0043312	maker-chr2-snap-gene-143.46	DSC1	Desmocollin-1 (Bos taurus)
IV00_00001495	0.967523	5.92496	0.00620626	1.78949	4.2359	0.0701949	-0.770383	4.11821	0.0445628	-0.259414	4.89043	0.999936	IV00_00001495	GO:0005912;GO:0045177;GO:0016324;GO:0016323;GO:0016342;GO:0005623;GO:0044297;GO:0009986;GO:0005911;GO:0030864;GO:0005737;GO:0005829;GO:0005916;GO:0005887;GO:0099055;GO:0099060;GO:0099059;GO:0099056;GO:0014704;GO:0030027;GO:0043005;GO:0005886;GO:0044853;GO:0014069;GO:0042383;GO:0045202;GO:0045294;GO:0008013;GO:0045296;GO:0005509;GO:0008092;GO:0050840;GO:0045295;GO:0042803;GO:0019901;GO:0019903;GO:…	maker-chr2-snap-gene-145.64	CDH2	Cadherin-2 (Gallus gallus)
IV00_00001497	0.731222	6.97221	0.0115353	-0.357872	6.38223	0.117652	-2.99393	2.39551	0.0732578	0.228755	4.67764	0.999936	IV00_00001497	GO:0005912;GO:0045177;GO:0016324;GO:0016323;GO:0016342;GO:0005623;GO:0044297;GO:0009986;GO:0005911;GO:0030864;GO:0005737;GO:0005829;GO:0005916;GO:0005887;GO:0099055;GO:0099060;GO:0099059;GO:0099056;GO:0014704;GO:0030027;GO:0043005;GO:0005886;GO:0044853;GO:0014069;GO:0042383;GO:0045202;GO:0045294;GO:0008013;GO:0045296;GO:0005509;GO:0008092;GO:0050840;GO:0045295;GO:0042803;GO:0019901;GO:0019903;GO:…	maker-chr2-snap-gene-145.65	CDH2	Cadherin-2 (Gallus gallus)
IV00_00001508	1.08158	-1.13561	0.587902	0.0642399	5.00777	0.839877	-0.11585	5.49232	0.792881	0.143852	1.3079	0.999936	IV00_00001508	GO:0005576;GO:0000139;GO:0016021;GO:0001537;GO:0008146;GO:0016051;GO:0030206;GO:0030203;GO:0042446;GO:0030166;GO:0006790	augustus_masked-chr2-processed-gene-146.59	CHST9	Carbohydrate sulfotransferase 9 (Homo sapiens)
IV00_00001510	1.08634	7.53469	0.0162228	-0.301196	7.45106	0.148009	0.453833	6.46366	0.0952413	0.262589	9.89032	0.999936	IV00_00001510	GO:0097450;GO:0016323;GO:0005623;GO:0010008;GO:0005576;GO:0005887;GO:0042383;GO:0015250;GO:0009992;GO:0090660;GO:0051289;GO:0030104;GO:0006833	maker-chr2-augustus-gene-146.86	AQP4	Aquaporin-4 (Bos taurus)
IV00_00001529	0.270714	3.12163	0.382293	-0.10589	5.54423	0.735153	-0.267069	8.11136	0.664386	0.0333758	6.83305	0.999936	IV00_00001529	GO:0005634;GO:0045892;GO:0051260	maker-chr2-augustus-gene-146.87	KCTD1	BTB/POZ domain-containing protein KCTD1 (Bos taurus)
IV00_00001543	-0.18751	5.70689	0.2276	-0.214179	3.74835	0.620775	-0.355074	6.09265	0.515653	-0.150281	3.79783	0.999936	IV00_00001543	GO:0005634;GO:0003713	maker-chr2-augustus-gene-147.71	Ss18	Protein SSXT (Mus musculus)
IV00_00001562	-1.45993	5.30784	0.0798514	-0.370143	2.55983	0.408077	-0.275944	4.58842	0.291323	0.131435	5.03262	0.999936	IV00_00001562	NA	augustus_masked-chr2-processed-gene-148.44	ZNF521	Zinc finger protein 521 (Homo sapiens)
IV00_00001594	-0.670671	1.72676	0.231868	-0.306476	5.93129	0.623604	-0.269341	3.92489	0.519099	-0.449513	-0.433739	0.999936	IV00_00001594	GO:0005623;GO:0030425;GO:0005887;GO:0005886;GO:0045202;GO:0016907;GO:0004930;GO:0004993;GO:0004969;GO:0030594;GO:0007197;GO:0007268;GO:0007186;GO:0007187;GO:0006954;GO:0007204;GO:0043408	maker-chr2-augustus-gene-149.87	HRH3	Histamine H3 receptor (Cavia porcellus)
IV00_00001596	0.619327	1.79263	0.149436	-0.260917	6.4046	0.537606	0.374622	3.28998	0.423285	0.173349	3.97327	0.999936	IV00_00001596	GO:0005623;GO:0030425;GO:0005887;GO:0043209;GO:0043005;GO:0005886;GO:0045202;GO:0008144;GO:0016907;GO:0004930;GO:0004993;GO:0004969;GO:0030594;GO:0007197;GO:0007420;GO:0007268;GO:0050890;GO:0042756;GO:0042755;GO:0007187;GO:0007612;GO:0007613;GO:0007194;GO:0045776;GO:0014053;GO:0014050;GO:0014063;GO:0007204;GO:0050679;GO:0001505;GO:0014061;GO:0014070	maker-chr2-augustus-gene-149.88	HRH4	Histamine H4 receptor (Homo sapiens)
IV00_00001599	0.100438	3.28868	0.698657	-0.0624726	4.62389	0.885667	0.0785137	6.76263	0.849601	0.0448291	4.41844	0.999936	IV00_00001599	GO:0005737;GO:0005844;GO:0003779;GO:0043022;GO:0071468;GO:0034198;GO:0072755;GO:0042149;GO:0070301;GO:1990253;GO:0071494;GO:0060548;GO:0031953;GO:0001933;GO:0031333;GO:0000122;GO:0097201;GO:1990138;GO:0045666;GO:0071264;GO:0060733	maker-chr2-augustus-gene-149.89	IMPACT	Protein IMPACT (Bos taurus)
IV00_00001602	0.265457	2.44737	0.6396	-0.123523	5.17194	0.860885	-0.121909	5.34041	0.820304	0.0291341	5.85386	0.999936	IV00_00001602	GO:0005829;GO:0070062;GO:0043231;GO:0005770;GO:0016020;GO:0015485;GO:0008289;GO:0005543;GO:0032934;GO:0015248;GO:0019886;GO:0006699;GO:0008203;GO:0016192	maker-chr2-snap-gene-150.99	OSBPL1A	Oxysterol-binding protein-related protein 1 (Homo sapiens)
IV00_00001603	0.0994041	2.23225	0.876734	-0.0388811	3.21078	0.950675	0.0440439	5.91208	0.934237	-0.0443002	1.36703	0.999936	IV00_00001603	GO:0005829;GO:0043231;GO:0005770;GO:0016020;GO:0015485;GO:0008289;GO:0032934;GO:0015248	maker-chr2-snap-gene-150.100	OSBPL1A	Oxysterol-binding protein-related protein 1 (Homo sapiens)
IV00_00001605	-1.06995	7.01925	0.00894116	-0.455546	6.96358	0.0985095	0.88402	2.62082	0.0614373	0.15882	6.25797	0.999936	IV00_00001605	GO:0005829;GO:0070062;GO:0043231;GO:0005770;GO:0016020;GO:0015485;GO:0008289;GO:0005543;GO:0032934;GO:0015248;GO:0019886;GO:0006699;GO:0008203;GO:0016192	maker-chr2-snap-gene-150.101	Osbpl1a	Oxysterol-binding protein-related protein 1 (Mus musculus)
IV00_00001609	0.438945	0.758498	0.40318	-1.03571	1.63175	0.748261	0.44126	2.69743	0.676779	0.10627	3.20999	0.999936	IV00_00001609	GO:0005604;GO:0062023;GO:0005783;GO:0070062;GO:0005576;GO:0005610;GO:0005178;GO:0005198;GO:0009887;GO:0016477;GO:0098609;GO:0035987;GO:0008544;GO:0030198;GO:0031581;GO:0007229;GO:0001738;GO:0030155;GO:0030334;GO:0045995;GO:0009888	maker-chr2-snap-gene-150.103	LAMA3	Laminin subunit alpha-3 (Homo sapiens)
IV00_00001610	0.667509	0.957182	0.291437	0.915586	-0.764953	0.677547	0.707252	7.10043	0.593349	0.0905744	6.4411	0.999936	IV00_00001610	GO:0005604;GO:0062023;GO:0005783;GO:0070062;GO:0005576;GO:0005610;GO:0005178;GO:0005198;GO:0009887;GO:0016477;GO:0098609;GO:0035987;GO:0008544;GO:0030198;GO:0031581;GO:0007229;GO:0001738;GO:0030155;GO:0030334;GO:0045995;GO:0009888	maker-chr2-augustus-gene-150.94	LAMA3	Laminin subunit alpha-3 (Homo sapiens)
IV00_00001611	1.47265	0.76268	0.0367693	0.532282	2.2286	0.27433	-0.321827	4.64897	0.179963	-0.357149	3.40363	0.999936	IV00_00001611	GO:0005604;GO:0062023;GO:0005783;GO:0070062;GO:0005576;GO:0005610;GO:0005178;GO:0005198;GO:0009887;GO:0016477;GO:0098609;GO:0035987;GO:0008544;GO:0030198;GO:0031581;GO:0007229;GO:0001738;GO:0030155;GO:0030334;GO:0045995;GO:0009888	maker-chr2-augustus-gene-150.95	LAMA3	Laminin subunit alpha-3 (Homo sapiens)
IV00_00001627	-0.127827	6.51147	0.698379	-0.0786908	9.04346	0.885667	-0.396157	-1.43884	0.849593	0.0839854	0.366853	0.999936	IV00_00001627	GO:0005783;GO:0005768;GO:0005576;GO:0005794;GO:1905103;GO:0005887;GO:0031902;GO:0005764;GO:0016020;GO:0045121;GO:0005635;GO:0048471;GO:0005886;GO:0031982;GO:0015485;GO:0005319;GO:0007628;GO:0006914;GO:0008206;GO:0071404;GO:0071383;GO:0033344;GO:0042632;GO:0008203;GO:0030301;GO:0006897;GO:0090150;GO:0032367;GO:0007041;GO:0031579;GO:0060548;GO:0016242;GO:0006486;GO:0046686;GO:0042493;GO:0046718	maker-chr2-snap-gene-150.102	NPC1	Niemann-Pick C1 protein (Sus scrofa)
IV00_00001628	-0.302221	5.14918	0.082547	0.151113	9.05439	0.413477	0.315997	4.05414	0.297918	-0.159421	6.34586	0.999936	IV00_00001628	GO:0031902;GO:0005765;GO:0035658;GO:0006914;GO:0010506	maker-chr2-snap-gene-150.107	C18orf8	Uncharacterized protein C18orf8 (Homo sapiens)
IV00_00001630	-0.0607573	6.68225	0.74976	0.0572546	6.98037	0.900971	-0.340577	-0.973594	0.87542	-0.0599813	1.08915	0.999936	IV00_00001630	GO:0005829;GO:0030688;GO:0005524;GO:0089720;GO:0046872;GO:0004674;GO:1990786;GO:0071359;GO:0098586;GO:0007059;GO:0051607;GO:0045087;GO:0030490;GO:0043124;GO:0039534;GO:0031333;GO:0045089;GO:0032728	maker-chr2-augustus-gene-150.98	RIOK3	Serine/threonine-protein kinase RIO3 (Homo sapiens)
IV00_00001648	0.83464	1.63063	0.279568	0.17607	3.46623	0.670412	0.268777	2.47123	0.582997	-0.155542	1.90339	0.999936	IV00_00001648	GO:0043231;GO:0005654;GO:0005634;GO:0035861;GO:0017053;GO:0003684;GO:0000406;GO:0003690;GO:0070336;GO:0042802;GO:0001103;GO:0003697;GO:0000014;GO:0003714;GO:0000403;GO:0001835;GO:0051301;GO:0000729;GO:0010792;GO:0006281;GO:0006260;GO:0000724;GO:0000082;GO:0051321;GO:0070317;GO:0006289;GO:1901796;GO:0006357;GO:0032355	maker-chr2-augustus-gene-151.64	RBBP8	DNA endonuclease RBBP8 (Homo sapiens)
IV00_00001691	1.41567	4.21705	0.00343368	-1.4268	5.7185	0.0288091	-0.37239	7.56548	0.025112	0.334146	9.4921	0.999936	IV00_00001691	GO:0005737;GO:0031410;GO:0030139;GO:0005815;GO:0048471;GO:0005886;GO:0032991;GO:0000151;GO:0042802;GO:0004842;GO:0008270;GO:0048899;GO:0001568;GO:0048514;GO:0007420;GO:0007417;GO:0060216;GO:0007368;GO:0048066;GO:0021536;GO:0048546;GO:0031076;GO:0009880;GO:0006897;GO:0001885;GO:0002064;GO:0021508;GO:0048859;GO:0048699;GO:0010001;GO:0021986;GO:0035315;GO:0007507;GO:0002244;GO:0060218;GO:0030097;GO:…	maker-chr2-augustus-gene-152.117	MIB1	E3 ubiquitin-protein ligase MIB1 (Homo sapiens)
IV00_00001699	0.027459	4.39287	0.921801	0.0658462	2.45679	0.968743	-0.0176008	3.89043	0.959183	0.0251983	4.21022	0.999936	IV00_00001699	GO:0000785;GO:0005694;GO:0005654;GO:0016407;GO:0042802;GO:0008080;GO:0061733;GO:0008270;GO:0018394;GO:0034421;GO:0006275;GO:0007062	maker-chr2-snap-gene-153.64	ESCO1	N-acetyltransferase ESCO1 (Homo sapiens)
IV00_00001700	-0.539892	3.55901	0.0703176	-0.433828	1.82886	0.382713	0.398955	4.27375	0.26734	0.517331	-0.0144981	0.999936	IV00_00001700	GO:0000785;GO:0005694;GO:0005654;GO:0016407;GO:0042802;GO:0008080;GO:0061733;GO:0008270;GO:0018394;GO:0034421;GO:0006275;GO:0007062	maker-chr2-augustus-gene-153.61	ESCO1	N-acetyltransferase ESCO1 (Homo sapiens)
IV00_00001702	0.30059	4.91978	0.66323	0.0317455	8.32337	0.869151	-0.0574827	4.66031	0.830605	-0.0434052	6.68924	0.999936	IV00_00001702	GO:0016021;GO:0001658;GO:0003231;GO:0060562;GO:0001822;GO:0030539;GO:0072177;GO:0001656;GO:0061205;GO:0060065	maker-chr2-snap-gene-153.67	GREB1L	GREB1-like protein (Homo sapiens)
IV00_00001705	0.959208	1.34406	0.302434	-0.351975	0.649199	0.686915	-0.245214	6.00948	0.604536	0.0490908	8.54371	0.999936	IV00_00001705	NA	maker-chr2-snap-gene-153.68	GREB1L	GREB1-like protein (Homo sapiens)
IV00_00001717	0.254621	4.26167	0.434578	0.102799	5.69833	0.76718	-0.65852	-0.35446	0.699684	-0.124156	1.66838	0.999936	IV00_00001717	GO:0032059;GO:0005814;GO:0005737;GO:0010494;GO:0005856;GO:0000139;GO:0030027;GO:0005886;GO:0001726;GO:0005524;GO:0017049;GO:0046872;GO:0004674;GO:0072518;GO:0031032;GO:0006915;GO:0030866;GO:0048598;GO:0000281;GO:0051451;GO:0018107;GO:0051894;GO:0006468;GO:1901888;GO:0030334;GO:0070507;GO:0007266	maker-chr2-augustus-gene-154.72	ROCK1	Rho-associated protein kinase 1 (Oryctolagus cuniculus)
IV00_00001719	-0.237613	6.65419	0.0586088	-1.04438	0.991611	0.348772	-0.209248	8.59373	0.243822	-0.245879	5.92136	0.999936	IV00_00001719	GO:0005737;GO:0005634;GO:0005886;GO:0000502;GO:0070628;GO:0036459;GO:0045087;GO:0016579;GO:0006511	maker-chr2-augustus-gene-154.73	USP14	Ubiquitin carboxyl-terminal hydrolase 14 (Bos taurus)
IV00_00001720	-0.567242	6.13117	0.00530199	-0.483801	10.6785	0.0590571	-0.361503	7.16126	0.0380003	-1.49347	5.82584	0.999936	IV00_00001720	GO:0005737;GO:0000784;GO:0016363;GO:0016607;GO:0005634;GO:0000347;GO:0000445;GO:0000346;GO:0003677;GO:0003723;GO:0006915;GO:0006406;GO:0006397;GO:2000002;GO:0048297;GO:0032786;GO:0000018;GO:0032784;GO:0031297;GO:0008380;GO:0007165;GO:0046784	maker-chr2-augustus-gene-154.76	Thoc1	THO complex subunit 1 (Mus musculus)
IV00_00001723	1.10598	4.96808	0.00486806	-0.741501	6.42241	0.0542553	2.24431	2.92177	0.035016	-0.344981	7.47115	0.999936	IV00_00001723	GO:0005581;GO:0030666;GO:0031012;GO:0005615;GO:0016021;GO:0005886;GO:0005534;GO:0030169;GO:0046872;GO:0038187;GO:0005044;GO:0009756;GO:0071360;GO:0006952;GO:0042742;GO:0045087;GO:0006910;GO:0060355;GO:0006898;GO:0050776;GO:0034138	maker-chr2-augustus-gene-154.77	COLEC12	Collectin-12 (Gallus gallus)
IV00_00001727	-0.741852	0.509057	0.589963	-0.289322	-0.429663	0.840957	0.351829	0.277781	0.793398	-0.0535108	6.34379	0.999936	IV00_00001727	GO:0005615;GO:0005634;GO:0051787	maker-chr2-augustus-gene-154.74	CLUL1	Clusterin-like protein 1 (Canis familiaris)
IV00_00001729	0.885252	-0.593629	0.407325	-0.402816	1.44733	0.75166	0.223201	2.27711	0.679815	0.0368201	7.41249	0.999936	IV00_00001729	GO:0005737;GO:0005829;GO:0005743;GO:0005759;GO:0005739;GO:0005730;GO:0005634;GO:0048037;GO:0008144;GO:0005542;GO:0042802;GO:0003729;GO:0000166;GO:1990825;GO:0004799;GO:0000900;GO:0007568;GO:0051216;GO:0007623;GO:0048589;GO:0006231;GO:0006235;GO:0046078;GO:0019088;GO:0060574;GO:0097421;GO:0032259;GO:0017148;GO:0006417;GO:0034097;GO:0045471;GO:0051593;GO:0051384;GO:0046683;GO:0032570;GO:0033189;GO:…	maker-chr2-augustus-gene-154.75	Tyms	Thymidylate synthase (Mus musculus)
IV00_00001731	0.0136652	6.91667	0.972957	-0.00364711	6.61569	0.989307	-0.00685132	3.64518	0.986715	0.0159108	-0.236214	0.999936	IV00_00001731	GO:0005884;GO:0005829;GO:0031234;GO:0005794;GO:0005815;GO:0005524;GO:0019899;GO:0044325;GO:0004715;GO:0001784;GO:0005102;GO:0030154;GO:0036120;GO:0071300;GO:0071560;GO:0038083;GO:0050731;GO:0045944;GO:0042127;GO:0010827;GO:0007169	maker-chr2-augustus-gene-154.78	YES1	Tyrosine-protein kinase Yes (Gallus gallus)
IV00_00001735	0.385083	6.30233	0.749884	-0.0368814	5.67226	0.901948	-0.0682197	4.68921	0.875685	-0.0304619	6.86422	0.999936	IV00_00001735	GO:0005623;GO:0044297;GO:0070852;GO:0005576;GO:0043005;GO:0043204;GO:0005184;GO:0051428;GO:0016521;GO:0031858;GO:0007189;GO:0002118;GO:0042756;GO:0030073;GO:0040011;GO:0031175;GO:0007218;GO:0007204;GO:0070374;GO:0010628;GO:0060124;GO:0043547;GO:0046887;GO:0045860;GO:0045944;GO:0032880;GO:0035176	maker-chr2-snap-gene-155.50	adcyap1	Glucagon family neuropeptides (Pelophylax ridibundus)
IV00_00001744	-0.285237	0.00690012	0.842702	-0.0454604	4.5184	0.938675	-0.092963	2.45044	0.919739	0.0167607	5.04491	0.999936	IV00_00001744	GO:0005623;GO:0005813;GO:0000777;GO:0000778;GO:0000942;GO:0005737;GO:0000776;GO:0031262;GO:0005654;GO:0042802;GO:0051315;GO:0051301;GO:0007059;GO:0000132;GO:0051383;GO:0051310;GO:0007052;GO:0090267;GO:1905342	maker-chr2-augustus-gene-157.95	NDC80	Kinetochore protein NDC80 homolog (Gallus gallus)
IV00_00001746	0.899465	1.6787	0.0376783	-0.683876	4.49778	0.277823	0.648985	5.02869	0.182261	-0.635588	1.35159	0.999936	IV00_00001746	GO:0001740;GO:0035861;GO:0005524;GO:0016887;GO:0003677;GO:0042803;GO:0009048;GO:0006302;GO:0070868;GO:0060821;GO:0060820;GO:2000042;GO:0043584;GO:0045739;GO:2001034	maker-chr2-snap-gene-157.105	SMCHD1	Structural maintenance of chromosomes flexible hinge domain-containing protein 1 (Homo sapiens)
IV00_00001747	0.677018	2.91433	0.0446696	0.29588	3.42616	0.303856	-0.40949	4.59494	0.205234	-0.173108	3.46114	0.999936	IV00_00001747	GO:0001740;GO:0035861;GO:0005524;GO:0016887;GO:0003677;GO:0042803;GO:0009048;GO:0006302;GO:0070868;GO:0060821;GO:0060820;GO:2000042;GO:0043584;GO:0045739;GO:2001034	maker-chr2-snap-gene-157.106	SMCHD1	Structural maintenance of chromosomes flexible hinge domain-containing protein 1 (Homo sapiens)
IV00_00001748	0.265981	3.5393	0.309524	-0.205604	3.46233	0.694519	-0.0803204	10.1027	0.61086	0.115897	3.81334	0.999936	IV00_00001748	GO:0001740;GO:0035861;GO:0005524;GO:0016887;GO:0003677;GO:0042803;GO:0009048;GO:0006302;GO:0070868;GO:0060821;GO:0060820;GO:2000042;GO:0043584;GO:0045739;GO:2001034	maker-chr2-snap-gene-157.108	SMCHD1	Structural maintenance of chromosomes flexible hinge domain-containing protein 1 (Homo sapiens)
IV00_00001749	-0.537661	3.85109	0.0540507	0.330833	6.37156	0.334435	-0.360167	4.03605	0.230888	0.15191	6.11984	0.999936	IV00_00001749	GO:0001740;GO:0000784;GO:0035861;GO:0005524;GO:0016887;GO:0003677;GO:0042803;GO:0009048;GO:0006302;GO:0070868;GO:0060821;GO:0060820;GO:2000042;GO:0043584;GO:0045739;GO:2001034	maker-chr2-augustus-gene-157.100	SMCHD1	Structural maintenance of chromosomes flexible hinge domain-containing protein 1 (Homo sapiens)
IV00_00001750	-0.706997	4.71541	0.0210804	1.00471	3.06431	0.179253	0.402319	5.38108	0.115706	1.31349	-0.237181	0.999936	IV00_00001750	GO:0001740;GO:0035861;GO:0005524;GO:0016887;GO:0003677;GO:0042803;GO:0009048;GO:0006302;GO:0070868;GO:0060821;GO:0060820;GO:2000042;GO:0043584;GO:0045739;GO:2001034	maker-chr2-augustus-gene-157.101	SMCHD1	Structural maintenance of chromosomes flexible hinge domain-containing protein 1 (Homo sapiens)
IV00_00001751	1.08406	-0.194488	0.143794	0.168306	5.19086	0.52776	0.468118	1.50238	0.413366	0.127262	7.48828	0.999936	IV00_00001751	GO:0005581;GO:0062023;GO:0005576;GO:0030023;GO:0007155	snap_masked-chr2-processed-gene-157.89	EMILIN2	EMILIN-2 (Homo sapiens)
IV00_00001755	-0.114268	8.48969	0.777558	-0.025105	7.50091	0.912017	-0.194672	2.31712	0.892501	-0.0291722	4.36599	0.999936	IV00_00001755	GO:0005829;GO:0005789;GO:0005634;GO:0008195;GO:0003713;GO:0032869;GO:0009062;GO:0006629;GO:0045944;GO:0019432	maker-chr2-augustus-gene-157.103	LPIN2	Phosphatidate phosphatase LPIN2 (Homo sapiens)
IV00_00001756	1.85676	-0.236214	0.144306	0.217082	5.48445	0.529745	-0.280195	6.28526	0.414114	0.0738119	7.57452	0.999936	IV00_00001756	GO:0005856;GO:0031430;GO:0032982;GO:0030017;GO:0005865;GO:0030018;GO:0051015;GO:0042802;GO:0019900;GO:0051371;GO:0042803;GO:0005200;GO:0008307;GO:0007015;GO:0048739;GO:0055008;GO:0055003;GO:0002074;GO:0006936;GO:0010628;GO:0050714;GO:0010737;GO:0045214;GO:0030241;GO:0030240;GO:0006941;GO:0071688	maker-chr2-snap-gene-158.76	MYOM1	Myomesin-1 (Homo sapiens)
IV00_00001758	-0.255123	7.0348	0.127551	0.927915	0.472967	0.503758	0.235709	5.83966	0.385402	-0.159351	5.98271	0.999936	IV00_00001758	GO:0016459;GO:0005509	maker-chr2-snap-gene-158.73	NA	Myosin regulatory light chain 2%2C smooth muscle minor isoform (Gallus gallus)
IV00_00001759	0.154846	2.26588	0.80261	0.0308189	6.60981	0.922822	-0.0252964	6.15545	0.904288	-0.0277587	4.11821	0.999936	IV00_00001759	GO:0016459;GO:0005509	maker-chr2-augustus-gene-158.67	NA	Myosin regulatory light chain 2%2C smooth muscle minor isoform (Gallus gallus)
IV00_00001763	0.611138	4.11123	0.226083	0.185165	3.79466	0.619047	0.492074	3.43618	0.514617	-0.196532	1.8281	0.999936	IV00_00001763	GO:0005634;GO:0003677;GO:0045892	maker-chr2-augustus-gene-158.68	NA	Homeobox protein AKR (Gallus gallus)
IV00_00001774	1.62094	6.03253	0.011839	1.45575	3.36886	0.122134	0.371513	7.24553	0.0763489	-0.28044	4.86562	0.999936	IV00_00001774	GO:0030054;GO:0005886;GO:0014069;GO:0044877;GO:0007268	augustus_masked-chr2-processed-gene-160.1	DLGAP1	Disks large-associated protein 1 (Homo sapiens)
IV00_00001778	0.824462	1.47442	0.120046	-0.356897	6.78467	0.489502	0.202371	7.73509	0.374484	0.143177	2.23536	0.999936	IV00_00001778	GO:0051018;GO:0008104	augustus_masked-chr2-processed-gene-160.3	C18orf42	Putative uncharacterized protein C18orf42 (Homo sapiens)
IV00_00001779	0.133483	3.12279	0.639046	-0.115654	1.73636	0.860721	0.0499758	6.53867	0.81982	0.0732781	4.87292	0.999936	IV00_00001779	GO:0005654;GO:0003677;GO:0003700;GO:0008270;GO:1990830;GO:0006351	maker-chr2-augustus-gene-160.97	ZBTB14	Zinc finger and BTB domain-containing protein 14 (Gallus gallus)
IV00_00001782	-0.241726	8.27561	0.380743	0.113838	6.87835	0.734131	-0.180417	5.7089	0.662207	0.095435	5.01492	0.999936	IV00_00001782	GO:0005623;GO:0030054;GO:0005911;GO:0005737;GO:0005856;GO:0044224;GO:0033270;GO:0005886;GO:0014069;GO:0003779;GO:0005200;GO:0031032;GO:0006915;GO:0030866;GO:0030865;GO:0007016;GO:0043217;GO:0048812;GO:0030913;GO:0071205;GO:0002175;GO:0072659;GO:0001558;GO:0008360	maker-chr2-augustus-gene-160.98	EPB41L3	Band 4.1-like protein 3 (Homo sapiens)
IV00_00001783	0.386349	6.91894	0.253616	0.400176	2.65739	0.643803	-0.396644	2.77103	0.552667	-0.0704185	6.61953	0.999936	IV00_00001783	GO:0030673;GO:0005623;GO:0030054;GO:0005911;GO:0005856;GO:0005829;GO:0044224;GO:0033270;GO:0005886;GO:0014069;GO:0003779;GO:0005200;GO:0031032;GO:0006915;GO:0030866;GO:0030865;GO:0007016;GO:0043217;GO:0048812;GO:0030913;GO:0071205;GO:0002175;GO:0072659;GO:0001558;GO:0008360	snap_masked-chr2-processed-gene-160.92	EPB41L3	Band 4.1-like protein 3 (Homo sapiens)
IV00_00001792	-0.0111089	5.66182	0.975888	-0.0219425	0.756097	0.989573	-0.0091298	2.81381	0.987142	0.00647488	0.848255	0.999936	IV00_00001792	GO:0016021	augustus_masked-chr2-processed-gene-161.19	TMEM200C	Transmembrane protein 200C (Homo sapiens)
IV00_00001811	-0.869479	4.36468	0.0342675	0.608301	1.87503	0.261193	0.215074	7.5159	0.170541	0.24527	9.82458	0.999936	IV00_00001811	GO:0005912;GO:0005911;GO:0005737;GO:0016021;GO:0030027;GO:0048471;GO:0005886;GO:0045296;GO:0042802;GO:0004725;GO:0005001;GO:0007156;GO:0016525;GO:0010596;GO:0001937;GO:0031175;GO:0097755;GO:0006470;GO:0042493;GO:0010842;GO:0031290;GO:0007165	maker-chr2-snap-gene-164.78	PTPRM	Receptor-type tyrosine-protein phosphatase mu (Homo sapiens)
IV00_00001814	-0.0113384	6.24143	0.948077	0.00872501	9.11634	0.981302	-0.032087	2.67349	0.974531	0.00594513	3.9225	0.999936	IV00_00001814	GO:0005776;GO:0012505;GO:0005768;GO:0000139;GO:0005765;GO:0005764;GO:0005886;GO:0055038;GO:0008021;GO:0030140;GO:0019003;GO:0005525;GO:0003924;GO:0006914;GO:0044257;GO:0032869;GO:0008333;GO:0048210;GO:0006886;GO:0072659;GO:0009306;GO:0032482;GO:0017157;GO:0006904	maker-chr2-augustus-gene-164.77	Rab12	Ras-related protein Rab-12 (Mus musculus)
IV00_00001819	0.319446	5.48565	0.29805	0.220725	4.76695	0.680446	-0.404967	2.11215	0.599392	-0.180716	4.65435	0.999936	IV00_00001819	GO:0016324;GO:0016327;GO:0005737;GO:0005856;GO:0005615;GO:0016328;GO:0097427;GO:0030496;GO:0000922;GO:0008017;GO:0042803;GO:0003723;GO:0045197;GO:0001578;GO:2000576;GO:0090314;GO:0010506	maker-chr2-snap-gene-165.75	MTCL1	Microtubule cross-linking factor 1 (Homo sapiens)
IV00_00001821	-0.133301	4.35245	0.698991	0.0772922	3.89534	0.885845	0.0442793	9.14842	0.849974	-0.113432	0.66644	0.999936	IV00_00001821	GO:0016324;GO:0016327;GO:0005737;GO:0005856;GO:0005615;GO:0016328;GO:0097427;GO:0030496;GO:0000922;GO:0008017;GO:0042803;GO:0045197;GO:0001578;GO:2000576;GO:0090314;GO:0010506	maker-chr2-snap-gene-165.76	Mtcl1	Microtubule cross-linking factor 1 (Mus musculus)
IV00_00001828	-0.576543	7.01779	0.00607825	-0.432755	7.91317	0.0688644	-1.83993	4.01457	0.0436353	-0.3235	3.29669	0.999936	IV00_00001828	GO:0005747;GO:0051537;GO:0046872;GO:0008137;GO:0006120;GO:0022904	maker-chr2-augustus-gene-165.71	NDUFV2	NADH dehydrogenase [ubiquinone] flavoprotein 2%2C mitochondrial (Pan troglodytes)
IV00_00001830	0.268159	6.45924	0.287843	0.190528	3.45482	0.676115	-0.687888	4.6215	0.589248	-0.0668942	4.90434	0.999936	IV00_00001830	GO:0005829;GO:0005654;GO:0005634;GO:0005886;GO:0009653;GO:0060348;GO:0060325;GO:0001701;GO:0035264;GO:0042475;GO:0048705;GO:0001894	maker-chr2-snap-gene-165.79	ANKRD12	Ankyrin repeat domain-containing protein 12 (Homo sapiens)
IV00_00001831	-0.531034	3.75202	0.0799296	0.451937	2.56878	0.408077	-0.332027	5.65145	0.291326	0.142851	5.69393	0.999936	IV00_00001831	GO:0005829;GO:0005654	maker-chr2-augustus-gene-165.73	ANKRD12	Ankyrin repeat domain-containing protein 12 (Homo sapiens)
IV00_00001832	0.706237	5.24237	0.0948587	0.32479	4.12663	0.440063	-0.358214	6.17385	0.324177	-0.599907	-0.953775	0.999936	IV00_00001832	GO:0005615;GO:0050431;GO:0030509;GO:0043010;GO:0030154;GO:0030900;GO:0030097;GO:0001707;GO:0030514;GO:2000562;GO:0001818;GO:0045668;GO:0001503;GO:0030513;GO:0010862;GO:0030510;GO:0007435;GO:0007179	maker-chr2-snap-gene-165.81	TWSG1	Twisted gastrulation protein homolog 1 (Homo sapiens)
IV00_00001835	0.109925	6.50914	0.416909	-0.310305	2.49569	0.754989	0.0956303	5.56377	0.687239	0.132861	5.25991	0.999936	IV00_00001835	GO:0016020;GO:0043005;GO:0005886;GO:0042626;GO:0005096;GO:0048365;GO:0017160;GO:0022857;GO:0042910;GO:1900753;GO:0006897;GO:0007052;GO:0048662;GO:0043547;GO:1903378;GO:0043087;GO:0007264;GO:0055085;GO:1990961	maker-chr2-augustus-gene-166.55	RALBP1	RalA-binding protein 1 (Homo sapiens)
IV00_00001837	0.0321526	5.98385	0.922748	-0.0130179	6.3124	0.969358	0.109109	2.73649	0.959487	-0.0129418	4.41557	0.999936	IV00_00001837	GO:0030289;GO:0008287;GO:0019888;GO:0006470;GO:0006468;GO:0007165	snap_masked-chr2-processed-gene-166.53	PPP4R1	Serine/threonine-protein phosphatase 4 regulatory subunit 1 (Homo sapiens)
IV00_00001839	1.39248	1.65292	0.016025	-4.28313	-0.898143	0.146997	-0.769696	3.52771	0.0943464	0.248471	7.78068	0.999936	IV00_00001839	GO:0005737;GO:0005769;GO:0036186;GO:0012505;GO:0001891;GO:0045335;GO:0032588;GO:0019003;GO:0005525;GO:0003924;GO:0032869;GO:0043001;GO:0048193;GO:0006886;GO:0090382;GO:0060100;GO:0032482;GO:0031623;GO:0045055	maker-chr2-augustus-gene-166.56	Rab31	Ras-related protein Rab-31 (Mus musculus)
IV00_00001840	-0.119296	7.16754	0.416309	-0.13192	3.17246	0.754169	-0.0956117	6.08755	0.685093	-0.0476774	6.0096	0.999936	IV00_00001840	GO:0005923;GO:0005783;GO:0005789;GO:0016021;GO:0031965;GO:0005886;GO:0033149;GO:0008219;GO:0031175;GO:0070972	maker-chr2-snap-gene-166.63	Vapa	Vesicle-associated membrane protein-associated protein A (Mus musculus)
IV00_00001841	1.10613	3.06431	0.065553	-1.38883	-0.463151	0.369863	1.60487	-0.775116	0.257806	0.22861	2.84671	0.999936	IV00_00001841	GO:0005887;GO:0005886;GO:0042802;GO:0017147;GO:0043615;GO:0030178;GO:0042487;GO:0016055	maker-chr2-snap-gene-166.65	APCDD1	Protein APCDD1 (Gallus gallus)
IV00_00001843	1.22779	2.36533	0.0576529	1.32429	-0.82513	0.34726	-0.359116	3.52181	0.24192	-0.145111	5.60737	0.999936	IV00_00001843	GO:0005887;GO:0005886;GO:0042802;GO:0017147;GO:0043615;GO:0030178;GO:0042487;GO:0016055	maker-chr2-snap-gene-166.66	APCDD1	Protein APCDD1 (Gallus gallus)
IV00_00001848	-0.429269	9.00587	0.0406849	-0.312918	6.60631	0.289174	0.412424	5.93315	0.194952	-0.191018	6.82437	0.999936	IV00_00001848	GO:0005739;GO:0043209;GO:0031201;GO:0045202;GO:0005774;GO:0005483;GO:0019905;GO:0006886;GO:0016192	maker-chr2-augustus-gene-167.49	Napg	Gamma-soluble NSF attachment protein (Mus musculus)
IV00_00001864	-1.68141	7.03593	0.00325385	-11.695	1.74864	0.0270739	1.01546	6.40329	0.0239961	-0.90896	1.35324	0.999936	IV00_00001864	GO:0005801;GO:0070971;GO:0005793;GO:0033116;GO:0016021;GO:0005654;GO:0034235;GO:0030145;GO:0008081;GO:0006888;GO:0006506	maker-chr2-augustus-gene-170.96	MPPE1	Metallophosphoesterase 1 (Gallus gallus)
IV00_00001865	-0.289989	4.72057	0.185906	-0.410302	5.83093	0.577353	-0.263486	10.0882	0.467343	0.174658	3.94132	0.999936	IV00_00001865	GO:0005737;GO:0005829;GO:0008934;GO:0052832;GO:0052833;GO:0046872;GO:0042803;GO:0006021;GO:0006020;GO:0046855;GO:0043647;GO:0006796;GO:0046854;GO:0007165	maker-chr2-snap-gene-170.100	IMPA2	Inositol monophosphatase 2 (Homo sapiens)
IV00_00001868	0.307654	4.62351	0.408481	0.13261	4.64406	0.752015	0.228902	3.268	0.680264	-0.404064	-1.1006	0.999936	IV00_00001868	GO:0005737;GO:0005811;GO:0005740;GO:0005739;GO:0005634;GO:0042803;GO:0006915;GO:0008219;GO:0070417;GO:0006629;GO:0019915;GO:0120163;GO:0050710;GO:1900118;GO:0050995;GO:0030512;GO:0032720;GO:0010890;GO:1902510;GO:0042981;GO:0035634;GO:0001659	maker-chr2-augustus-gene-170.94	Cidea	Cell death activator CIDE-A (Mus musculus)
IV00_00001870	0.851882	3.36687	0.182546	0.402549	5.15848	0.575854	0.418491	3.05039	0.464767	0.118589	4.70432	0.999936	IV00_00001870	NA	snap_masked-chr2-processed-gene-170.82	NA	Tubulin beta-5 chain (Gallus gallus)
IV00_00001872	-0.371285	7.41207	0.0118561	0.35024	6.0232	0.122395	-1.80137	1.54037	0.0763856	2.12706	-0.950585	0.999936	IV00_00001872	GO:0005745;GO:0005743;GO:0005739;GO:0005524;GO:0004222;GO:0008237;GO:0051082;GO:0008270;GO:0007409;GO:0036444;GO:0042407;GO:0033619;GO:0051560;GO:0006851;GO:0008053;GO:0034982;GO:0048747;GO:0042552;GO:0021675;GO:0007528;GO:0016540;GO:0016485;GO:0065003;GO:0006508;GO:0040014;GO:0060013	maker-chr2-snap-gene-170.105	AFG3L2	AFG3-like protein 2 (Bos taurus)
IV00_00001873	0.0782546	5.0225	0.777206	0.0957118	4.77668	0.91181	-0.0439002	6.63723	0.891368	0.0228324	5.0415	0.999936	IV00_00001873	GO:0005758;GO:0006869	maker-chr2-augustus-gene-170.95	slmo1	Protein slowmo homolog 1 (Xenopus laevis)
IV00_00001874	0.730546	5.19815	0.0130582	0.589697	3.80652	0.12915	-0.379639	5.35618	0.0804579	0.99947	2.52197	0.999936	IV00_00001874	GO:0005623;GO:0005938;GO:0032154;GO:0030659;GO:0005856;GO:0005829;GO:0005794;GO:0031307;GO:0005654;GO:0048471;GO:0003779;GO:0030036;GO:0045010;GO:0001662;GO:0036089;GO:0060996;GO:0051295;GO:0070649;GO:0048193;GO:0046907;GO:0040038;GO:2000781;GO:0090141;GO:0015031;GO:0016192	maker-chr2-augustus-gene-170.98	Spire1	Protein spire homolog 1 (Mus musculus)
IV00_00001880	-0.190593	4.14979	0.489468	-0.073527	6.08718	0.797627	0.187878	4.43312	0.731476	0.0628684	4.20675	0.999936	IV00_00001880	GO:0005814;GO:0005813;GO:0005737;GO:0032991;GO:0046599	maker-chr2-augustus-gene-170.99	CEP76	Centrosomal protein of 76 kDa (Homo sapiens)
IV00_00001881	-0.312134	4.60397	0.117377	-0.307763	3.20925	0.485173	-1.03007	4.09126	0.370127	-0.314019	2.07706	0.999936	IV00_00001881	GO:0005829;GO:0005634;GO:0007094;GO:0043066;GO:0043248	maker-chr2-augustus-gene-171.52	PSMG2	Proteasome assembly chaperone 2 (Homo sapiens)
IV00_00001883	0.102448	4.56814	0.638793	0.0576248	7.98739	0.860502	0.158252	4.49778	0.819571	-0.046418	2.90246	0.999936	IV00_00001883	GO:0005829;GO:0005783;GO:0005793;GO:0031965;GO:0005654;GO:0005634;GO:0005886;GO:0003677;GO:0005178;GO:0004726;GO:0019901;GO:0004725;GO:0030971;GO:0097677;GO:0019905;GO:0030183;GO:0030218;GO:0042593;GO:0008286;GO:0008285;GO:0050922;GO:0042059;GO:0070373;GO:0050728;GO:0046627;GO:0060336;GO:1902206;GO:1902215;GO:0070104;GO:0010888;GO:1902227;GO:0045650;GO:2000587;GO:1902233;GO:0061099;GO:0050860;GO:…	maker-chr2-snap-gene-171.61	PTPN2	Tyrosine-protein phosphatase non-receptor type 2 (Homo sapiens)
IV00_00001884	-0.39189	6.60981	0.0389744	-0.242035	5.26472	0.279804	-3.22118	-0.469374	0.187291	-0.348039	2.09696	0.999936	IV00_00001884	GO:0005623;GO:0000777;GO:0005765;GO:0031080;GO:0005198;GO:0051315;GO:0051301;GO:0007080;GO:0051028;GO:0006999;GO:1904263;GO:0015031	maker-chr2-augustus-gene-171.53	SEH1L	Nucleoporin SEH1 (Homo sapiens)
IV00_00001885	0.262258	0.0111268	0.772662	-0.289768	-1.3551	0.909376	-0.0838392	2.2855	0.889269	-0.0493523	5.24545	0.999936	IV00_00001885	GO:0005814;GO:0005813;GO:0005829;GO:0000242;GO:0019902;GO:0051298;GO:0090222;GO:0097711;GO:0000086;GO:0090307;GO:0010923;GO:0071539;GO:0010389;GO:0009617	maker-chr2-snap-gene-171.59	CEP192	Centrosomal protein of 192 kDa (Homo sapiens)
IV00_00001886	-0.705606	1.41359	0.252401	0.718546	1.37001	0.643311	0.177873	6.77146	0.552455	-0.0791341	6.35047	0.999936	IV00_00001886	NA	maker-chr2-snap-gene-171.60	CEP192	Centrosomal protein of 192 kDa (Homo sapiens)
IV00_00001893	0.0123723	4.42288	0.949358	-0.0401144	0.451938	0.982132	0.0204794	2.65247	0.976042	-0.0121427	5.30824	0.999936	IV00_00001893	GO:0005737;GO:0016021;GO:0005739	maker-chr2-augustus-gene-172.39	FAM210A	Protein FAM210A (Gallus gallus)
IV00_00001894	-0.369588	7.77516	0.0730701	0.432489	2.47123	0.391773	0.547958	4.70927	0.276375	0.322239	3.6455	0.999936	IV00_00001894	GO:0005845;GO:0005634;GO:0004482;GO:0003723;GO:0006370	maker-chr2-augustus-gene-175.98	RNMT	mRNA cap guanine-N7 methyltransferase (Homo sapiens)
IV00_00001895	1.42546	1.97233	0.223686	0.175341	5.04061	0.615897	-0.974445	-0.318444	0.5105	0.0707251	7.44847	0.999936	IV00_00001895	GO:0016021;GO:0005886;GO:0004977	augustus_masked-chr2-processed-gene-175.1	Mc5r	Melanocortin receptor 5 (Rattus norvegicus)
IV00_00001908	0.708371	6.23455	0.0744064	-0.170825	6.06642	0.395646	0.926455	3.96311	0.279624	-0.288917	2.16213	0.999936	IV00_00001908	GO:0005829;GO:0005783;GO:0005794;GO:0016021;GO:0005654;GO:0047757;GO:0030206;GO:0030204;GO:0030208;GO:0030205;GO:0015012	augustus_masked-chr2-processed-gene-178.1	DSEL	Dermatan-sulfate epimerase-like protein (Homo sapiens)
IV00_00001915	-0.0043452	6.53602	0.979156	0.00317732	7.09399	0.989907	-0.00778601	6.05873	0.990987	0.00508888	4.52376	0.999936	IV00_00001915	GO:0005623;GO:0005789;GO:0016021;GO:0003756;GO:0045454	maker-chr2-augustus-gene-180.61	TMX3	Protein disulfide-isomerase TMX3 (Homo sapiens)
IV00_00001916	0.353275	4.51753	0.0549959	0.165058	7.03693	0.338271	-0.349089	7.73737	0.234932	-0.202846	6.56202	0.999936	IV00_00001916	GO:0005623;GO:0009986;GO:0005789;GO:0016021;GO:0003756;GO:0016972;GO:0045454;GO:0018171	maker-chr2-snap-gene-180.64	TMX3	Protein disulfide-isomerase TMX3 (Homo sapiens)
IV00_00001927	0.0988424	3.30174	0.752984	-0.0614477	3.25386	0.903393	0.0527118	4.93803	0.878859	0.0366962	7.45231	0.999936	IV00_00001927	GO:0005814;GO:0005813;GO:0036064;GO:0005737;GO:0007099;GO:0010457;GO:0032053;GO:0007368	maker-chr2-snap-gene-182.64	RTTN	Rotatin (Homo sapiens)
IV00_00001931	0.50954	4.23176	0.0259713	1.56883	-0.86354	0.211455	-0.278181	7.75895	0.137224	0.184258	6.1488	0.999936	IV00_00001931	GO:0005829;GO:0005634;GO:0005942;GO:0005886;GO:0046935;GO:0021799;GO:0045444;GO:0008286;GO:0035556;GO:0021819;GO:0009968;GO:0046854;GO:0016567;GO:0021942;GO:0040008	augustus_masked-chr2-processed-gene-182.46	SOCS6	Suppressor of cytokine signaling 6 (Homo sapiens)
IV00_00001942	0.189552	3.61146	0.842297	-0.0220349	6.4396	0.938649	-0.0427802	4.37432	0.919242	-0.0215402	4.17708	0.999936	IV00_00001942	GO:0005615;GO:0098978;GO:0099558;GO:0051965;GO:1905606;GO:0098814;GO:0050808	maker-chr2-snap-gene-185.86	CBLN2	Cerebellin-2 (Homo sapiens)
IV00_00001947	-0.133562	-0.984164	0.927359	0.0193346	9.90364	0.971863	0.0145913	5.39262	0.963083	-0.00728396	5.03336	0.999936	IV00_00001947	GO:0003677;GO:0003887;GO:0046872;GO:0003964;GO:0004523;GO:0006260;GO:0090502	maker-chr2-snap-gene-186.17	P	Protein P (Heron hepatitis B virus)
IV00_00001950	1.16454	0.338534	0.208032	1.06927	0.509057	0.603647	0.213498	5.1114	0.495501	-0.141831	3.4039	0.999936	IV00_00001950	GO:0019005;GO:0016567	maker-chr2-snap-gene-187.98	FBXO15	F-box only protein 15 (Macaca fascicularis)
IV00_00001952	-0.69559	4.0613	0.0149955	0.533223	8.20461	0.141148	0.638568	3.44646	0.0887411	0.585713	4.74079	0.999936	IV00_00001952	GO:0016021;GO:0005744;GO:0030150	augustus_masked-chr2-processed-gene-187.64	timm21	Mitochondrial import inner membrane translocase subunit Tim21 (Xenopus laevis)
IV00_00001955	-0.498422	4.933	0.140051	0.278535	3.97324	0.525028	-0.340057	3.82156	0.407802	-0.629049	0.175761	0.999936	IV00_00001955	GO:0005829;GO:0005789;GO:0016021;GO:0019899;GO:0020037;GO:0046872;GO:0055114	maker-chr2-augustus-gene-187.91	CYB5A	Cytochrome b5 (Oryctolagus cuniculus)
IV00_00001958	0.358402	0.878568	0.651062	-0.371512	-0.20154	0.864987	-0.0738136	7.72146	0.826554	-0.158503	3.57096	0.999936	IV00_00001958	GO:0005789;GO:0016021	maker-chr2-snap-gene-187.101	FAM69C	Protein FAM69C (Homo sapiens)
IV00_00001961	-0.37906	6.0195	0.0401336	0.306302	6.56209	0.284678	-0.436894	2.30697	0.191896	-0.276711	5.60837	0.999936	IV00_00001961	GO:0005737;GO:0103046;GO:0004180;GO:0102008;GO:0046872;GO:0008237	maker-chr2-augustus-gene-187.86	CNDP2	Cytosolic non-specific dipeptidase (Bos taurus)
IV00_00001965	0.499032	4.61766	0.165968	-0.185823	6.42965	0.560666	0.365135	8.10341	0.449784	0.328992	5.89318	0.999936	IV00_00001965	GO:0005737;GO:0005829;GO:0016604;GO:0005654;GO:0005634;GO:0003677;GO:0001228;GO:0042393;GO:0046872;GO:0000978;GO:0043565;GO:0044212;GO:0043046;GO:0016571;GO:0010628;GO:0045944;GO:0045893;GO:0006349;GO:0051569	augustus_masked-chr2-processed-gene-188.13	ZNF407	Zinc finger protein 407 (Homo sapiens)
IV00_00001974	-0.288015	3.79292	0.332686	0.092456	6.03913	0.707933	0.363703	5.11719	0.631451	-0.231143	0.778898	0.999936	IV00_00001974	GO:0005634;GO:0000979;GO:0008270;GO:0010468;GO:0031060	augustus_masked-chr2-processed-gene-189.1	ZNF407	Zinc finger protein 407 (Homo sapiens)
IV00_00001978	0.438251	5.13792	0.210737	0.198882	5.84975	0.607642	0.864399	5.54881	0.499417	-0.184599	5.70085	0.999936	IV00_00001978	GO:0005777;GO:0036132;GO:0047522;GO:0008270;GO:0045599	snap_masked-chr2-processed-gene-189.74	ZADH2	Zinc-binding alcohol dehydrogenase domain-containing protein 2 (Homo sapiens)
IV00_00001981	1.71183	4.92971	0.0193163	0.474187	6.36789	0.167611	0.308711	4.95534	0.108272	-0.825111	-1.03007	0.999936	IV00_00001981	NA	augustus_masked-chr2-processed-gene-189.2	TSHZ1	Teashirt homolog 1 (Homo sapiens)
IV00_00001998	-0.542768	2.99616	0.345299	0.106515	6.50821	0.714342	-0.834831	1.08279	0.637424	-0.127917	3.65315	0.999936	IV00_00001998	GO:0005634;GO:0033613;GO:0000987;GO:0046872;GO:0060612;GO:0050873;GO:0120162;GO:0045893;GO:0009409	augustus_masked-chr2-processed-gene-191.40	ZNF516	Zinc finger protein 516 (Homo sapiens)
IV00_00001999	-0.262821	3.0215	0.614313	0.0851394	4.89625	0.849059	-0.549268	0.253995	0.80642	-0.148924	3.00689	0.999936	IV00_00001999	GO:0005634;GO:0001227;GO:0046872;GO:0044323;GO:0000978;GO:0045665;GO:0048387;GO:0000122	snap_masked-chr2-processed-gene-191.47	Znf516	Zinc finger protein 516 (Mus musculus)
IV00_00002006	1.26248	1.11434	0.0270768	0.895936	5.75836	0.215774	-1.05304	1.30942	0.140129	0.178139	5.27404	0.999936	IV00_00002006	GO:0005634;GO:0003677;GO:0003700;GO:0046872;GO:0071333;GO:0006355	maker-chr2-augustus-gene-192.35	ZNF236	Zinc finger protein 236 (Homo sapiens)
IV00_00002007	1.23027	2.64196	0.0377662	0.415051	6.26938	0.278078	0.635061	6.4417	0.18262	0.678476	5.07742	0.999936	IV00_00002007	GO:0005634;GO:0003677;GO:0003700;GO:0046872;GO:0071333;GO:0006355	maker-chr2-snap-gene-192.40	ZNF236	Zinc finger protein 236 (Homo sapiens)
IV00_00002008	0.948682	4.14693	0.0139743	1.13982	4.40927	0.135317	-0.279177	7.41249	0.0846956	0.305518	3.9871	0.999936	IV00_00002008	GO:0005634;GO:0003677;GO:0003700;GO:0046872;GO:0071333;GO:0006355	maker-chr2-snap-gene-192.41	ZNF236	Zinc finger protein 236 (Homo sapiens)
IV00_00002009	0.616309	2.75125	0.060853	0.391107	4.37992	0.358177	0.539774	1.47202	0.248725	-0.167165	5.72296	0.999936	IV00_00002009	GO:0005634;GO:0003677;GO:0003700;GO:0046872;GO:0071333;GO:0006355	maker-chr2-snap-gene-192.42	ZNF236	Zinc finger protein 236 (Homo sapiens)
IV00_00002010	0.347737	4.00805	0.19197	-0.258263	5.48022	0.586491	-0.226307	5.25588	0.477582	-0.122718	6.80413	0.999936	IV00_00002010	GO:0005634;GO:0003677;GO:0003700;GO:0046872;GO:0071333;GO:0006355	maker-chr2-augustus-gene-192.38	ZNF236	Zinc finger protein 236 (Homo sapiens)
IV00_00002011	0.0220193	2.84416	0.949358	-0.0124265	3.84134	0.98286	0.0275563	2.20076	0.97621	0.00347207	4.51146	0.999936	IV00_00002011	GO:0005634;GO:0003677;GO:0003700;GO:0046872;GO:0071333;GO:0006355	maker-chr2-snap-gene-192.44	ZNF236	Zinc finger protein 236 (Homo sapiens)
IV00_00002012	-0.426577	3.0966	0.133449	0.266473	6.07596	0.512997	-0.458902	2.85768	0.397752	-0.485897	4.6215	0.999936	IV00_00002012	GO:0005634;GO:0003677;GO:0003700;GO:0046872;GO:0071333;GO:0006355	maker-chr2-snap-gene-192.45	ZNF236	Zinc finger protein 236 (Homo sapiens)
IV00_00002013	-0.664069	10.035	0.671876	0.0676354	5.62311	0.873827	-0.332379	5.97693	0.834935	-0.0204237	7.74154	0.999936	IV00_00002013	GO:0071944;GO:0043218;GO:0033269;GO:0043025;GO:0005886;GO:0019911;GO:0042552	maker-chr2-augustus-gene-192.39	NA	Protein of unknown function
IV00_00002014	-0.191927	7.09858	0.861878	0.066336	0.9361	0.945567	-0.0935132	3.84494	0.928571	0.0413504	4.37212	0.999936	IV00_00002014	GO:0071944;GO:0009986;GO:0043218;GO:0033269;GO:0043209;GO:0043025;GO:0005634;GO:0005886;GO:0032991;GO:0045202;GO:0005516;GO:0002020;GO:0019911;GO:0008366;GO:0007417;GO:0007268;GO:0006955;GO:0035633;GO:0000165;GO:0061024;GO:0042552;GO:0034115;GO:1904209;GO:2000778;GO:1904685;GO:0009636;GO:0007605;GO:0021762	augustus_masked-chr2-processed-gene-192.1	MBP	Myelin basic protein (Homo sapiens)
IV00_00002019	1.79859	1.04036	0.0184848	1.23304	4.34113	0.162575	-1.31852	0.279242	0.104194	-0.265765	3.7258	0.999936	IV00_00002019	GO:0005623;GO:0005887;GO:0005886;GO:0008528;GO:0004966;GO:0042923;GO:0017046;GO:0007189;GO:0007186;GO:0007194;GO:0007218;GO:0051464;GO:0007204;GO:0045944	augustus_masked-chr2-processed-gene-193.0	Galr1	Galanin receptor type 1 (Rattus norvegicus)
IV00_00002021	-0.357063	5.58218	0.13826	-0.705455	0.981136	0.521814	0.314098	4.15255	0.40502	0.38177	2.41277	0.999936	IV00_00002021	GO:0016235;GO:0005737;GO:0005654;GO:0016605;GO:0070260;GO:0000287;GO:0030145;GO:0004518;GO:0003697;GO:0036317;GO:0006302;GO:0048666	maker-chr2-augustus-gene-193.76	TDP2	Tyrosyl-DNA phosphodiesterase 2 (Gallus gallus)
IV00_00002022	-0.715905	6.0444	0.00569698	-0.455067	5.04991	0.0642878	-0.457343	8.09036	0.0408604	1.84504	3.67044	0.999936	IV00_00002022	GO:0005829;GO:0005739;GO:0005634;GO:0005819;GO:0047617;GO:0120163;GO:0051289	maker-chr2-augustus-gene-193.74	Acot13	Acyl-coenzyme A thioesterase 13 (Mus musculus)
IV00_00002023	-0.277558	8.1205	0.231643	1.0184	-0.442789	0.623309	0.14146	7.46988	0.519099	-0.102301	3.90211	0.999936	IV00_00002023		maker-chr2-augustus-gene-193.77	NA	Uncharacterized protein C6orf62 homolog (Mus musculus)
IV00_00002024	-0.00273898	2.69785	0.997281	-0.00144226	0.582068	0.999283	0.00141745	0.61354	0.999179	0.00051535	-1.56761	0.999936	IV00_00002024	GO:0005737;GO:0005829;GO:0005654;GO:0005634;GO:0003682;GO:0042826;GO:0070491;GO:0003714;GO:0009887;GO:0071163;GO:0000082;GO:0045786;GO:0008156;GO:2000104;GO:0045892;GO:0035563;GO:0006275	maker-chr2-augustus-gene-193.75	GMNN	Geminin (Homo sapiens)
IV00_00002025	-0.47774	6.09876	0.235831	0.214047	3.46612	0.627625	-0.715506	3.84445	0.527418	-0.0730895	7.19301	0.999936	IV00_00002025	GO:0016324;GO:0005737;GO:0005856;GO:0030175;GO:0032420;GO:0060171;GO:0071889;GO:0007155;GO:1990869;GO:0006935;GO:0007162;GO:1903904;GO:1905872;GO:2001107;GO:0035024;GO:2000405;GO:0051491;GO:0045663;GO:1901741;GO:0090023;GO:2000391;GO:2000114;GO:0007605;GO:0048741	maker-chr2-augustus-gene-193.78	FAM65B	Protein FAM65B (Gallus gallus)
IV00_00002042	0.304261	1.63435	0.669608	-0.18388	0.482724	0.871867	0.353656	2.198	0.831888	0.0723081	1.84151	0.999936	IV00_00002042	GO:0016324;GO:0005923;GO:0005938;GO:0005634;GO:0032991;GO:0005080;GO:0017048;GO:0051301;GO:0007098;GO:0007163;GO:0060341	augustus_masked-chr2-processed-gene-194.5	Pard6g	Partitioning defective 6 homolog gamma (Mus musculus)
IV00_00002043	-0.804012	4.24493	0.0141533	0.702366	4.54652	0.136967	0.679452	4.87402	0.0855421	0.201087	6.71088	0.999936	IV00_00002043	GO:1904115;GO:0031083;GO:0005737;GO:0008089;GO:0048490;GO:0032438;GO:0050885;GO:0031175;GO:0070527	maker-chr2-augustus-gene-195.41	BLOC1S4	Biogenesis of lysosome-related organelles complex 1 subunit 4 (Homo sapiens)
IV00_00002046	-1.94385	4.20677	0.00705873	0.881177	2.90003	0.0787173	-0.688648	3.16231	0.0493041	0.662203	5.78484	0.999936	IV00_00002046	GO:0070062;GO:0005615;GO:0000139;GO:0042803;GO:0010634;GO:0010718;GO:0070374	maker-chr2-augustus-gene-195.42	GLIPR2	Golgi-associated plant pathogenesis-related protein 1 (Homo sapiens)
IV00_00002048	0.716233	2.79847	0.597887	-0.0513273	6.94181	0.845681	0.21017	7.34889	0.79901	0.0334493	4.98166	0.999936	IV00_00002048	NA	maker-chr2-augustus-gene-195.43	IFI6	Interferon alpha-inducible protein 6 (Bos taurus)
IV00_00002050	-0.465193	3.58161	0.0446295	-0.946771	7.00279	0.303115	1.57152	3.47484	0.204661	-0.123967	7.26841	0.999936	IV00_00002050	GO:0015629;GO:0005737;GO:0005829;GO:0005789;GO:0016021;GO:0016020;GO:0005634;GO:0048471;GO:0000033;GO:0048306;GO:0004378;GO:0102704;GO:0046982;GO:0047485;GO:0006488;GO:0006490;GO:0033577;GO:0051592	maker-chr2-augustus-gene-195.44	ALG2	Alpha-1%2C3/1%2C6-mannosyltransferase ALG2 (Homo sapiens)
IV00_00002051	-0.625636	5.70125	0.0261663	1.62188	3.50304	0.212037	-0.534538	4.71355	0.137583	0.438917	6.08208	0.999936	IV00_00002051	NA	maker-chr2-snap-gene-195.47	SEC61B	Protein transport protein Sec61 subunit beta (Pongo abelii)
IV00_00002061	2.27107	4.71484	0.00963411	3.46708	-0.0938349	0.102089	1.05727	3.58131	0.0652117	-0.733347	1.55639	0.999936	IV00_00002061	GO:0042629;GO:0000790;GO:0005654;GO:0005634;GO:0005667;GO:0035497;GO:0003677;GO:0001228;GO:0000981;GO:0035259;GO:0035035;GO:0004879;GO:0042803;GO:0019901;GO:0000978;GO:0000977;GO:0043565;GO:0003707;GO:0001223;GO:0008270;GO:0030534;GO:0031100;GO:0007411;GO:0045333;GO:0071870;GO:0071376;GO:0044320;GO:0035726;GO:0097009;GO:0045444;GO:0007369;GO:0021766;GO:0043303;GO:0001707;GO:1903208;GO:0043524;GO:…	maker-chr2-augustus-gene-196.64	NR4A3	Nuclear receptor subfamily 4 group A member 3 (Homo sapiens)
IV00_00002063	0.308493	5.43528	0.116351	-0.401927	6.63689	0.484898	0.383393	4.68907	0.367845	-0.121372	4.61168	0.999936	IV00_00002063	GO:0005776;GO:0000421;GO:0030134;GO:0005829;GO:0012505;GO:0005789;GO:0005793;GO:0033116;GO:0012507;GO:0030897;GO:0016021;GO:0044233;GO:0005739;GO:0030868;GO:0031201;GO:0019903;GO:0005484;GO:0000149;GO:0097352;GO:0016240;GO:0006888;GO:0097111;GO:0007030;GO:0006886;GO:0034497;GO:0048278;GO:0006906	maker-chr2-snap-gene-196.68	STX17	Syntaxin-17 (Homo sapiens)
IV00_00002064	-0.0647689	5.95076	0.688357	-0.102859	6.25336	0.879648	0.0647922	7.09884	0.842436	-0.144598	4.12643	0.999936	IV00_00002064	GO:0005623;GO:0009986;GO:0005788;GO:0005789;GO:0005793;GO:0070062;GO:0005576;GO:0035580;GO:0003756;GO:0045454;GO:0009100;GO:0043312;GO:0006457;GO:0034976;GO:0006986	maker-chr2-snap-gene-196.69	Erp44	Endoplasmic reticulum resident protein 44 (Mus musculus)
IV00_00002069	-0.466581	4.17949	0.0765513	-0.189603	5.83374	0.402781	-0.30759	6.18905	0.287529	0.126813	6.60887	0.999936	IV00_00002069	GO:0071339;GO:0005730;GO:0097344	maker-chr2-augustus-gene-197.85	TEX10	Testis-expressed sequence 10 protein homolog (Gallus gallus)
IV00_00002071	0.321213	4.45756	0.0659266	0.381313	4.18173	0.370861	-0.613098	3.84632	0.258108	0.35996	4.87535	0.999936	IV00_00002071	GO:0071339;GO:0005730;GO:0097344	maker-chr2-augustus-gene-197.86	TEX10	Testis-expressed sequence 10 protein homolog (Gallus gallus)
IV00_00002073	-0.125155	4.56202	0.561142	0.0632517	6.03975	0.832078	-0.258747	2.77736	0.777066	-0.180855	0.277781	0.999936	IV00_00002073	NA	maker-chr2-snap-gene-197.96	NA	Protein of unknown function
IV00_00002074	0.226328	3.7913	0.362979	-0.0960738	8.48408	0.722243	0.459844	1.36703	0.647737	-0.174324	4.72188	0.999936	IV00_00002074	GO:0042802	maker-chr2-augustus-gene-197.82	MSANTD3	Myb/SANT-like DNA-binding domain-containing protein 3 (Bos taurus)
IV00_00002083	0.517619	2.33675	0.1605	0.874253	0.153807	0.554098	-0.610468	2.96618	0.441581	0.113171	3.87091	0.999936	IV00_00002083	NA	maker-chr2-snap-gene-197.92	NA	Protein of unknown function
IV00_00002084	0.248401	3.80672	0.307785	-0.129006	4.01309	0.692766	0.453722	2.9071	0.610023	-0.112799	6.60487	0.999936	IV00_00002084	NA	maker-chr2-augustus-gene-197.84	NA	Protein of unknown function
IV00_00002085	-0.567064	5.21801	0.0670687	2.22688	-0.754633	0.373047	-0.609415	2.8242	0.260838	0.106275	6.91411	0.999936	IV00_00002085	GO:0030127;GO:0031463;GO:0005737;GO:0031410;GO:0005783;GO:0070971;GO:0005789;GO:0005768;GO:0070062;GO:0000139;GO:0005634;GO:0005509;GO:0048306;GO:0042802;GO:0000287;GO:0030674;GO:1990756;GO:0046983;GO:0042803;GO:0043495;GO:0006919;GO:0001525;GO:0097190;GO:0034605;GO:0048208;GO:0006888;GO:0006886;GO:0051898;GO:0032007;GO:0030948;GO:0014032;GO:0014029;GO:0045766;GO:0043280;GO:0010595;GO:0001938;GO:…	maker-chr2-augustus-gene-197.88	Pdcd6	Programmed cell death protein 6 (Mus musculus)
IV00_00002087	-0.252122	6.36073	0.0628056	-0.268999	6.97418	0.362271	0.588245	2.70217	0.25356	0.450818	7.34931	0.999936	IV00_00002087	GO:0000145;GO:0005794;GO:0030426;GO:0030496;GO:0048471;GO:0042734;GO:0030667;GO:0000149;GO:0051601;GO:0006887;GO:0015031	maker-chr2-snap-gene-197.98	Exoc3	Exocyst complex component 3 (Mus musculus)
IV00_00002089	0.408063	3.00187	0.278775	-0.400717	0.985755	0.669317	-0.236708	6.08281	0.581638	0.416606	3.74197	0.999936	IV00_00002089	GO:0005901;GO:0005886;GO:0030017;GO:0030154;GO:0007517;GO:0035023	augustus_masked-chr2-processed-gene-198.2	murc	Muscle-related coiled-coil protein (Xenopus laevis)
IV00_00002090	0.822905	2.27019	0.0377662	0.401065	4.97653	0.278002	-0.355296	4.99183	0.182376	0.515435	2.09687	0.999936	IV00_00002090	GO:0005901;GO:0005737;GO:0005829;GO:0005886;GO:0042383;GO:0030018;GO:0030154;GO:0007517;GO:0045944;GO:0010468;GO:0035023	augustus_masked-chr2-processed-gene-198.3	MURC	Muscle-related coiled-coil protein (Bos taurus)
IV00_00002096	0.608757	6.6126	0.0260984	-0.338941	7.32302	0.211804	-3.10914	3.95209	0.137281	-0.143764	5.29029	0.999936	IV00_00002096	GO:0005623;GO:0005783;GO:0005887;GO:0031258;GO:0005886;GO:0005385;GO:0006882;GO:0071578;GO:0071577	augustus_masked-chr2-processed-gene-199.0	Slc39a6	Zinc transporter ZIP6 (Rattus norvegicus)
IV00_00002098	-0.292001	3.64172	0.214444	-0.133506	5.75893	0.608826	-0.74544	0.74181	0.503828	0.0704508	6.14214	0.999936	IV00_00002098	GO:0030425;GO:0032433;GO:0030426;GO:0030027;GO:0016607;GO:0051015;GO:0003785;GO:0048813;GO:0030833;GO:0051489	maker-chr2-augustus-gene-199.40	FAM206A	Protein Simiate (Gallus gallus)
IV00_00002099	0.458586	5.73186	0.100743	2.24594	-0.973562	0.451021	0.358374	3.12302	0.332931	-0.208447	5.4618	0.999936	IV00_00002099	NA	maker-chr2-augustus-gene-199.42	CTNNAL1	Alpha-catulin (Pongo abelii)
IV00_00002100	0.910185	4.18231	0.0277674	2.2331	2.36359	0.220502	-0.247407	8.44951	0.142503	-0.434296	2.80124	0.999936	IV00_00002100	GO:0005938;GO:0005856;GO:0051015;GO:0045296;GO:0007155;GO:0007266	maker-chr2-augustus-gene-199.43	Ctnnal1	Alpha-catulin (Mus musculus)
IV00_00002102	0.430418	5.48445	0.0806392	0.526537	1.2548	0.41025	0.264076	6.06821	0.295056	0.112506	5.32111	0.999936	IV00_00002102	GO:0005737;GO:0033588;GO:0000502;GO:0008023;GO:0061133;GO:0043248;GO:0006368;GO:0002098	maker-chr2-augustus-gene-199.41	ELP2	Elongator complex protein 2 (Homo sapiens)
IV00_00002111	1.31338	2.31749	0.00506454	-1.2309	2.3537	0.0565338	1.12583	5.17194	0.0367325	0.197304	7.02625	0.999936	IV00_00002111	GO:0005929;GO:0005737	maker-chr2-snap-gene-201.83	ANKS6	Ankyrin repeat and SAM domain-containing protein 6 (Homo sapiens)
IV00_00002112	1.1741	1.32916	0.0312546	0.840565	6.45946	0.242281	0.458928	5.45765	0.156479	0.107609	7.50091	0.999936	IV00_00002112	GO:0005929;GO:0005737	maker-chr2-snap-gene-201.84	ANKS6	Ankyrin repeat and SAM domain-containing protein 6 (Homo sapiens)
IV00_00002113	0.635431	1.50238	0.17029	-1.25543	-0.847624	0.564481	0.46853	4.15859	0.454092	-0.0852685	4.88126	0.999936	IV00_00002113	NA	maker-chr2-augustus-gene-201.81	NA	Protein of unknown function
IV00_00002114	1.05235	1.90654	0.0172443	-0.565287	3.36088	0.152323	1.25126	7.46275	0.098553	0.170546	8.6558	0.999936	IV00_00002114	NA	maker-chr2-augustus-gene-201.82	ANKS6	Ankyrin repeat and SAM domain-containing protein 6 (Homo sapiens)
IV00_00002122	2.19095	-0.213701	0.092059	-0.190468	6.84958	0.434566	-0.225567	9.0297	0.318208	-0.256623	5.58057	0.999936	IV00_00002122	GO:0005634;GO:0043565;GO:0044212;GO:0007420;GO:0001708;GO:0009953;GO:0072005;GO:0007498;GO:0030917;GO:0030514;GO:0045665;GO:0000122;GO:0045892;GO:0014036;GO:0022008;GO:0045666;GO:0045944;GO:0045893;GO:0009954;GO:0072196;GO:0039005;GO:0060062	augustus_masked-chr2-processed-gene-203.1	irx1-a	Iroquois-class homeodomain protein irx-1-A (Xenopus laevis)
IV00_00002130	1.51629	-0.204721	0.162198	-0.294056	3.95542	0.555476	0.801689	3.66977	0.443589	-0.134064	6.91657	0.999936	IV00_00002130	GO:0005634;GO:0043565;GO:0007420;GO:0009953;GO:0045665;GO:0001840;GO:0045666;GO:0045944;GO:0045893;GO:0009954	maker-chr2-snap-gene-205.44	irx2	Iroquois-class homeodomain protein irx-2 (Xenopus tropicalis)
IV00_00002141	-0.716712	5.81394	0.00370139	-1.66493	2.99616	0.0317843	0.840959	3.30174	0.0262798	1.34857	-0.157015	0.999936	IV00_00002141	GO:0005747;GO:0006120	maker-chr2-augustus-gene-207.56	NDUFS6	NADH dehydrogenase [ubiquinone] iron-sulfur protein 6%2C mitochondrial (Pongo pygmaeus)
IV00_00002147	0.357704	6.72042	0.0321478	-0.289626	6.0388	0.248262	-0.540264	5.62659	0.161591	0.430048	2.44737	0.999936	IV00_00002147	GO:0016021;GO:0006915	maker-chr2-augustus-gene-208.74	CLPTM1L	Cleft lip and palate transmembrane protein 1-like protein (Gallus gallus)
IV00_00002149	0.925621	-0.133141	0.301375	-0.189759	3.94687	0.684526	0.0893149	6.86566	0.601742	-0.105178	4.08864	0.999936	IV00_00002149	GO:0016324;GO:0031526;GO:0005887;GO:0005886;GO:0005328;GO:0015175;GO:0003333	maker-chr2-snap-gene-208.90	Slc6a18	Sodium-dependent neutral amino acid transporter B(0)AT3 (Mus musculus)
IV00_00002155	0.0954007	5.53106	0.656778	0.071372	3.42919	0.866373	0.143486	3.70889	0.827531	-0.0850547	0.736266	0.999936	IV00_00002155		augustus_masked-chr2-processed-gene-208.10	CCDC127	Coiled-coil domain-containing protein 127 (Homo sapiens)
IV00_00002156	-0.754499	9.30136	0.00753599	2.90061	2.10154	0.08295	0.545346	3.93805	0.0530147	0.808491	4.98401	0.999936	IV00_00002156	GO:0005743;GO:0005749;GO:0009055;GO:0050660;GO:0016491;GO:0008177;GO:0000104;GO:0006121;GO:0022904;GO:0006105;GO:0006099	maker-chr2-snap-gene-208.85	SDHA	Succinate dehydrogenase [ubiquinone] flavoprotein subunit%2C mitochondrial (Gallus gallus)
IV00_00002158	-0.237216	7.00602	0.177805	0.107307	6.15175	0.57176	-0.980652	-0.23521	0.459359	-0.183189	6.05027	0.999936	IV00_00002158	GO:0005737;GO:0005829;GO:0005739;GO:0005634;GO:0035861;GO:0045239;GO:0004333;GO:0042393;GO:0006974;GO:0006281;GO:0006106;GO:0048873;GO:0006108;GO:0000415;GO:0120162;GO:2001034;GO:0000821;GO:0006099;GO:0000050	maker-chr2-augustus-gene-208.76	FH	Fumarate hydratase%2C mitochondrial (Macaca fascicularis)
IV00_00002160	-0.359403	7.65723	0.0361228	-0.247115	5.91925	0.27014	0.68236	2.1627	0.178046	0.147297	8.16698	0.999936	IV00_00002160	GO:0005623;GO:0005829;GO:0010008;GO:0005634;GO:0071222;GO:0071225;GO:0008333;GO:0007040;GO:0061952;GO:0007080;GO:0071985;GO:0006997;GO:0015031;GO:0010824;GO:1901673;GO:0001919;GO:0046755	maker-chr2-augustus-gene-208.77	CHMP5	Charged multivesicular body protein 5 (Pongo abelii)
IV00_00002163	0.143101	2.30589	0.727648	0.0541864	5.669	0.895712	0.0368197	7.5212	0.865094	0.0262324	6.63723	0.999936	IV00_00002163	GO:0005737;GO:0005829;GO:0005739;GO:0005634;GO:0048471;GO:0000774;GO:0051087;GO:0051219;GO:0031625;GO:0006915;GO:0051085;GO:0043066;GO:2000672;GO:0001933;GO:0030182;GO:0043525;GO:0014040;GO:0045944;GO:0070585	maker-chr2-snap-gene-208.88	Bag1	BAG family molecular chaperone regulator 1 (Rattus norvegicus)
IV00_00002164	-0.199213	5.29482	0.227046	0.170656	9.26214	0.620775	-0.202461	6.09146	0.515367	0.170048	4.97983	0.999936	IV00_00002164	GO:0005694;GO:0016607;GO:0005634;GO:0005681;GO:0003676;GO:0008270;GO:0001832;GO:0051301;GO:0051276;GO:0060729;GO:0000278;GO:0044773;GO:0033314;GO:0006397;GO:0043066;GO:0033260;GO:0001541;GO:0001546;GO:0048478;GO:0008380	maker-chr2-augustus-gene-208.79	Znf830	Zinc finger protein 830 (Mus musculus)
IV00_00002215	-1.45895	5.61977	0.0239138	0.308132	7.01904	0.201901	0.691637	5.06392	0.128865	-0.449899	4.44519	0.999936	IV00_00002215	GO:0045177;GO:0005923;GO:0005737;GO:0005856;GO:0005829;GO:0005886;GO:0008092;GO:0005200;GO:0031032;GO:0045785;GO:0010628;GO:0051549;GO:0042060	maker-chr2-augustus-gene-213.36	Epb41l4b	Band 4.1-like protein 4B (Rattus norvegicus)
IV00_00002217	-1.85635	5.08055	0.00972587	-0.413695	5.67187	0.102864	0.70091	6.3704	0.0656819	-0.382716	4.27078	0.999936	IV00_00002217	NA	maker-chr2-augustus-gene-213.37	EPB41L4B	Band 4.1-like protein 4B (Homo sapiens)
IV00_00002220	0.318683	6.99939	0.250395	0.145441	8.67541	0.641187	0.199819	6.6126	0.549815	-0.0940154	6.06378	0.999936	IV00_00002220	GO:0030054;GO:0016021;GO:0005886;GO:0045202;GO:1900449;GO:0099072	maker-chr2-augustus-gene-213.38	Frrs1l	DOMON domain-containing protein FRRS1L (Rattus norvegicus)
IV00_00002222	1.67292	2.22513	0.00222624	-1.59458	7.77245	0.0141442	-2.14166	4.98159	0.0129387	0.564059	4.48752	0.999936	IV00_00002222	GO:0016021	maker-chr2-augustus-gene-214.69	TMEM245	Transmembrane protein 245 (Homo sapiens)
IV00_00002223	0.817152	4.90168	0.0201153	0.707233	5.9905	0.171633	-0.766605	4.60494	0.111207	0.487963	1.83185	0.999936	IV00_00002223	GO:0016021	maker-chr2-augustus-gene-214.70	TMEM245	Transmembrane protein 245 (Bos taurus)
IV00_00002241	0.529291	5.36805	0.0639578	-0.255321	7.1538	0.366766	-0.416542	4.99464	0.255378	0.0779643	6.39597	0.999936	IV00_00002241	GO:0005887;GO:0005886;GO:0030504;GO:0015114;GO:0030500	maker-chr2-augustus-gene-215.66	Ankh	Progressive ankylosis protein (Mus musculus)
IV00_00002244	-0.481328	5.29173	0.0264424	0.278368	6.08755	0.212807	-0.482632	5.14092	0.138107	-0.269167	4.20409	0.999936	IV00_00002244	GO:0005737;GO:0008234;GO:0004843;GO:0045087;GO:0050728;GO:0032088;GO:0070431;GO:1990108;GO:0060828;GO:0010803;GO:0002040;GO:0016055	maker-chr2-augustus-gene-215.67	OTULIN	Ubiquitin thioesterase otulin (Homo sapiens)
IV00_00002246	-1.08383	7.19029	0.0389744	0.930387	3.00997	0.279804	-0.526644	3.89834	0.18748	0.161175	8.95726	0.999936	IV00_00002246	GO:0005737;GO:0042406;GO:0005635;GO:0006508	maker-chr2-snap-gene-215.71	FAM105A	Inactive ubiquitin thioesterase FAM105A (Homo sapiens)
IV00_00002250	0.00728804	7.78619	0.976322	0.00431664	7.03296	0.989573	-0.00590512	4.59184	0.987494	-0.00291304	5.77505	0.999936	IV00_00002250	GO:0042995;GO:0005829;GO:0005524;GO:0005085;GO:0004674;GO:0005089;GO:0007411;GO:0007417;GO:0007186;GO:0045599;GO:0043065;GO:0051056;GO:0007185	maker-chr2-augustus-gene-216.37	TRIO	Triple functional domain protein (Homo sapiens)
IV00_00002252	0.594472	5.88574	0.0162432	2.57607	1.22151	0.148013	-0.84534	5.05042	0.0953396	0.411771	2.95387	0.999936	IV00_00002252	GO:0042995;GO:0005737;GO:0005524;GO:0019899;GO:0004674;GO:0005089;GO:0007411;GO:0007417;GO:0045599	maker-chr2-augustus-gene-216.38	Trio	Triple functional domain protein (Mus musculus)
IV00_00002257	0.705449	4.32079	0.0383546	0.602958	5.14703	0.27916	-0.198122	5.57639	0.185395	-0.544083	0.666609	0.999936	IV00_00002257	GO:0042995;GO:0005737;GO:0005524;GO:0019899;GO:0004674;GO:0005089;GO:0007411;GO:0007417;GO:0045599	maker-chr2-snap-gene-216.44	TRIO	Triple functional domain protein (Homo sapiens)
IV00_00002259	1.22381	3.96055	0.015155	-0.443177	5.70225	0.141558	-0.503183	6.67448	0.0893071	-0.626138	0.690713	0.999936	IV00_00002259	GO:0042995;GO:0005829;GO:0005524;GO:0005085;GO:0004674;GO:0005089;GO:0007411;GO:0007417;GO:0007186;GO:0045599;GO:0043065;GO:0051056;GO:0007185	maker-chr2-augustus-gene-216.40	NA	Protein of unknown function
IV00_00002260	1.24258	3.42142	0.019251	0.465235	5.0873	0.166799	1.00687	1.59712	0.108272	-0.63569	2.62447	0.999936	IV00_00002260	GO:0042995;GO:0005829;GO:0005524;GO:0005085;GO:0004674;GO:0005089;GO:0007411;GO:0007417;GO:0007186;GO:0045599;GO:0043065;GO:0051056;GO:0007185	maker-chr2-augustus-gene-216.41	TRIO	Triple functional domain protein (Homo sapiens)
IV00_00002297	-1.3014	3.91548	0.130016	0.57811	2.86499	0.506232	-0.28109	4.3196	0.390255	0.090423	8.09036	0.999936	IV00_00002297	GO:0003677	augustus_masked-chr2-processed-gene-222.7	Ankrd33b	Ankyrin repeat domain-containing protein 33B (Mus musculus)
IV00_00002301	-0.931161	5.53831	0.011376	3.91099	0.65575	0.116625	-0.447386	5.04212	0.0727832	-0.824634	0.881648	0.999936	IV00_00002301	GO:0005829;GO:0005654;GO:0005689;GO:0046872;GO:0000398;GO:0008380	maker-chr2-augustus-gene-222.76	Snrnp48	U11/U12 small nuclear ribonucleoprotein 48 kDa protein (Mus musculus)
IV00_00002302	0.401803	1.36552	0.706369	-0.0671672	4.32889	0.888946	0.21623	0.563585	0.85619	-0.0865135	6.68329	0.999936	IV00_00002302	GO:0031514;GO:0030317;GO:0001932;GO:0048240	maker-chr2-snap-gene-222.86	ropn1l	Ropporin-1-like protein (Xenopus laevis)
IV00_00002303	0.15321	7.72998	0.334486	-0.126249	7.15183	0.70862	0.104987	6.48788	0.632151	-0.595721	3.5835	0.999936	IV00_00002303	GO:0005783;GO:0030176;GO:0016021;GO:0019899;GO:0031624;GO:0061630;GO:0004842;GO:1990381;GO:0008270;GO:0010498;GO:0043161;GO:0070936;GO:0016567;GO:0030433	maker-chr2-snap-gene-222.87	2021-03-06	E3 ubiquitin-protein ligase MARCH6 (Mus musculus)
IV00_00002306	-0.35596	5.49474	0.118795	0.358043	3.34576	0.487767	-0.46677	3.56395	0.37315	0.187676	2.57254	0.999936	IV00_00002306	GO:0005829;GO:0016787	maker-chr2-augustus-gene-222.78	cmbl	Carboxymethylenebutenolidase homolog (Xenopus laevis)
IV00_00002309	-0.320102	0.207341	0.831835	0.110026	1.93761	0.934018	-0.072563	3.57626	0.914722	-0.0143478	7.25643	0.999936	IV00_00002309	GO:0005737;GO:0005524;GO:0004708;GO:0004674;GO:0000187;GO:0032147;GO:0007346;GO:0023014;GO:0031098	augustus_masked-chr2-processed-gene-222.6	Sbk2	Serine/threonine-protein kinase SBK2 (Rattus norvegicus)
IV00_00002312	-0.262039	7.85103	0.0856933	0.337209	5.48565	0.418051	0.349369	5.90978	0.304809	0.140903	4.01997	0.999936	IV00_00002312	GO:0044297;GO:0005813;GO:0005832;GO:0005874;GO:0005524;GO:0048487;GO:0031681;GO:0003730;GO:0048027;GO:0051082;GO:0007339;GO:1904851;GO:0032212;GO:0006457;GO:0050821;GO:0009615;GO:1901998	maker-chr2-snap-gene-223.37	CCT5	T-complex protein 1 subunit epsilon (Macaca fascicularis)
IV00_00002313	-0.0528993	4.5989	0.867354	-0.0729407	0.943723	0.947977	0.102988	0.468005	0.930505	0.0221281	4.6361	0.999936	IV00_00002313	GO:0016021;GO:0030061;GO:0005739;GO:0016279;GO:0018022;GO:0018023;GO:1905273;GO:1904058;GO:1905706	maker-chr2-snap-gene-223.36	FAM173B	Protein FAM173B (Homo sapiens)
IV00_00002321	2.16544	4.45192	0.0157948	-0.346088	5.95698	0.14576	-0.26756	7.38625	0.093764	0.310694	3.0708	0.999936	IV00_00002321	GO:0070062;GO:0016021;GO:0016020;GO:0005886;GO:0035373;GO:0043395;GO:0030215;GO:0045545;GO:0048675;GO:0007413;GO:0002043;GO:0007155;GO:0060326;GO:0007267;GO:0021536;GO:0048843;GO:0007162;GO:2000352;GO:0007399;GO:0097485;GO:0050918;GO:0030836;GO:0045766;GO:0048842;GO:0090263;GO:2001028;GO:0001938;GO:0051897;GO:1990256	maker-chr2-augustus-gene-226.57	SEMA5A	Semaphorin-5A (Homo sapiens)
IV00_00002325	0.280401	4.92023	0.395074	0.097983	6.14749	0.743313	0.105774	4.5144	0.671176	-0.32648	1.08371	0.999936	IV00_00002325	GO:0005829;GO:0030586;GO:0050444;GO:0071949;GO:0050660;GO:0010181;GO:0050661;GO:0070402;GO:0003958;GO:0016491;GO:0016709;GO:0016723;GO:0009235;GO:0006306;GO:0046655;GO:0043418;GO:0050667;GO:0009086;GO:0006555;GO:0032259;GO:1904042;GO:0055114;GO:0033353;GO:0000096	maker-chr2-augustus-gene-225.27	Mtrr	Methionine synthase reductase (Mus musculus)
IV00_00002326	-0.0318402	3.22374	0.947815	-0.0168489	3.16761	0.981106	0.0188326	5.197	0.974002	0.0321417	-1.01617	0.999936	IV00_00002326	GO:0005739;GO:0005654;GO:0004672;GO:0003723;GO:0033617;GO:0070131;GO:0044528	maker-chr2-augustus-gene-226.58	FASTKD3	FAST kinase domain-containing protein 3 (Homo sapiens)
IV00_00002332	0.674993	2.33508	0.0316769	-0.516584	2.95251	0.246127	0.356169	5.11133	0.15977	-0.439392	2.79294	0.999936	IV00_00002332	GO:0005794;GO:0031965;GO:0005730;GO:0005654;GO:0005634;GO:0031499;GO:0005524;GO:0070568;GO:0046872;GO:0004652;GO:0071044;GO:0006397;GO:0060212;GO:1905870;GO:0042493;GO:0071076;GO:0071050	maker-chr2-snap-gene-227.90	PAPD7	Non-canonical poly(A) RNA polymerase PAPD7 (Homo sapiens)
IV00_00002334	0.839516	2.03954	0.0714219	0.663793	2.25116	0.387286	0.450291	4.73471	0.271534	-0.324577	5.2277	0.999936	IV00_00002334	GO:0005789;GO:0016021;GO:0003865;GO:0047751;GO:0016491;GO:0030154;GO:0007548;GO:0006694	maker-chr2-snap-gene-227.91	SRD5A1	3-oxo-5-alpha-steroid 4-dehydrogenase 1 (Bos taurus)
IV00_00002335	0.0792163	5.3881	0.696105	-0.050781	6.2518	0.88405	0.0722778	4.56059	0.848608	0.0747244	0.754229	0.999936	IV00_00002335	GO:0005737;GO:0070062;GO:0005739;GO:0005730;GO:0005634;GO:0005819;GO:0008168;GO:0062152;GO:0016428;GO:0000049;GO:0080009;GO:0010793;GO:2000736;GO:0001510;GO:0030488;GO:0036416	augustus_masked-chr2-processed-gene-227.6	NSUN2	tRNA (cytosine(34)-C(5))-methyltransferase (Gallus gallus)
IV00_00002340	0.452336	8.52715	0.218489	0.485912	4.24832	0.61228	0.675722	2.01528	0.507104	-0.0979445	4.12697	0.999936	IV00_00002340	GO:0005654;GO:0005634;GO:0005886;GO:0005524;GO:0061631	snap_masked-chr2-processed-gene-227.84	UBE2QL1	Ubiquitin-conjugating enzyme E2Q-like protein 1 (Homo sapiens)
IV00_00002342	0.120834	5.36715	0.743541	-0.0402139	7.76267	0.900078	-0.0454761	8.00251	0.872718	0.0238631	4.03548	0.999936	IV00_00002342	GO:0016592;GO:0005634;GO:0003712;GO:0036302;GO:1905072;GO:0007507;GO:0045944;GO:0006357;GO:0016055	augustus_masked-chr2-processed-gene-228.0	MED10	Mediator of RNA polymerase II transcription subunit 10 (Pongo abelii)
IV00_00002345	-0.861042	-0.672188	0.62345	-0.101331	3.86758	0.852694	-0.144842	6.37587	0.81095	-0.0494105	3.43781	0.999936	IV00_00002345	GO:0005859;GO:0030016;GO:0016459;GO:0032982;GO:0030017;GO:0001725;GO:0030018;GO:0051015;GO:0030898;GO:0005524;GO:0016887;GO:0005516;GO:0000146;GO:0007512;GO:0046034;GO:0060048;GO:0014898;GO:0006936;GO:0030049;GO:0002027;GO:0031449;GO:0002026;GO:0014728;GO:0003009;GO:0006941;GO:0014883;GO:0055010	augustus_masked-chr2-processed-gene-228.1	MYH7	Myosin-7 (Sus scrofa)
IV00_00002349	2.21957	0.0043492	0.103458	-0.154816	5.55239	0.457794	-0.234571	6.86621	0.340425	0.201001	3.79558	0.999936	IV00_00002349		snap_masked-chr2-processed-gene-228.41	Gm11992	Uncharacterized protein C7orf57 homolog (Mus musculus)
IV00_00002351	0.916566	4.46706	0.165218	-0.407054	0.613142	0.559718	0.135746	6.66924	0.448145	-0.483151	3.49907	0.999936	IV00_00002351	GO:0005737;GO:0005654;GO:0004850;GO:0042149;GO:0009166;GO:0006220;GO:0044206;GO:0006218;GO:0046108	maker-chr2-augustus-gene-228.47	Upp1	Uridine phosphorylase 1 (Mus musculus)
IV00_00002358	0.210666	5.77328	0.673113	0.0559504	5.88256	0.874344	-0.0766128	7.05504	0.835489	0.189443	-0.777656	0.999936	IV00_00002358	GO:0032281;GO:0005604;GO:0030054;GO:0031012;GO:0005615;GO:0005614;GO:0045202;GO:0030514;GO:0010811;GO:0045666	augustus_masked-chr2-processed-gene-230.77	Vwc2	Brorin (Mus musculus)
IV00_00002367	0.760874	2.9155	0.039604	1.50266	2.4454	0.282596	-0.386589	5.69885	0.189664	0.227657	4.29522	0.999936	IV00_00002367	NA	augustus_masked-chr2-processed-gene-230.80	FIGNL1	Fidgetin-like protein 1 (Homo sapiens)
IV00_00002373	1.42788	4.19398	0.0106491	1.2897	4.70561	0.111117	0.449621	5.40962	0.0695398	1.00936	4.09181	0.999936	IV00_00002373	GO:0005737;GO:0005829;GO:0005886;GO:0032991;GO:0042802;GO:0005158;GO:0005070;GO:0007411;GO:0008286;GO:0046325;GO:0045719;GO:0046627;GO:0030178;GO:0120162;GO:0042327;GO:0030949;GO:0032868	maker-chr2-snap-gene-231.39	GRB10	Growth factor receptor-bound protein 10 (Homo sapiens)
IV00_00002378	1.46653	5.29449	0.113208	-0.276199	3.13253	0.479175	-2.00323	-1.3551	0.36172	0.147875	4.75989	0.999936	IV00_00002378	GO:0030424;GO:0044295;GO:0005938;GO:0005829;GO:0030425;GO:0044294;GO:0016020;GO:0043025;GO:0048471;GO:0005886;GO:0001726;GO:1990357;GO:0003785;GO:0051639;GO:0030041;GO:0048669;GO:0048565;GO:0000578;GO:0033504;GO:0001889;GO:0001843;GO:0030903;GO:1900006;GO:1900029;GO:0001757	maker-chr2-snap-gene-232.30	Cobl	Protein cordon-bleu (Mus musculus)
IV00_00002407	0.234686	6.06172	0.238928	0.342631	4.08534	0.631093	-0.147491	6.9079	0.533785	0.120578	5.10235	0.999936	IV00_00002407	GO:0016591;GO:0000993;GO:0070940;GO:0031124	maker-chr2-snap-gene-240.78	RPRD1A	Regulation of nuclear pre-mRNA domain-containing protein 1A (Gallus gallus)
IV00_00002408	-0.833014	4.11658	0.00267297	-2.47576	0.881302	0.021315	-0.656984	6.22034	0.0193181	-1.9747	7.43688	0.999936	IV00_00002408		maker-chr2-snap-gene-241.66	NA	UPF0711 protein C18orf21 homolog (Bos taurus)
IV00_00002411	-2.3556	3.05842	0.00788658	-0.623018	4.33563	0.0847146	-0.477055	6.0321	0.0537151	-0.866064	5.48774	0.999936	IV00_00002411	NA	maker-chr2-augustus-gene-240.77	NA	Protein of unknown function
IV00_00002417	-0.879315	6.34644	0.0155014	1.01713	3.55048	0.144382	-0.302128	8.05533	0.0927203	-0.298403	4.76349	0.999936	IV00_00002417	GO:0005576;GO:0005794;GO:0032580;GO:0016021;GO:0048471;GO:0030246;GO:0030145;GO:0004653;GO:0006493;GO:0018242;GO:0018243	maker-chr2-augustus-gene-241.65	Galnt1	Polypeptide N-acetylgalactosaminyltransferase 1 (Mus musculus)
IV00_00002427	1.67675	1.44315	0.0705416	-0.735186	3.06537	0.38483	0.479081	2.82151	0.268604	0.0779861	6.7165	0.999936	IV00_00002427	GO:0005813;GO:0005737;GO:0019005;GO:0051301;GO:0000086;GO:0000278;GO:0000209;GO:0016567;GO:0031146;GO:0006511	augustus_masked-chr2-processed-gene-242.55	Fbxl7	F-box/LRR-repeat protein 7 (Mus musculus)
IV00_00002433	-0.582401	6.26339	0.00367143	3.19025	5.31992	0.0308849	-0.401679	6.0576	0.0258501	-0.86117	4.38399	0.999936	IV00_00002433	GO:0005737;GO:0005634;GO:0030687;GO:0003676;GO:0008270;GO:0042273	maker-chr2-augustus-gene-242.72	ZNF622	Zinc finger protein 622 (Homo sapiens)
IV00_00002434	0.778912	4.35423	0.0127101	0.716963	5.75811	0.127931	0.824672	6.67823	0.0792588	-0.554614	2.00928	0.999936	IV00_00002434	GO:0005801;GO:0030176;GO:0043524;GO:0061709;GO:0019233	augustus_masked-chr2-processed-gene-242.58	FAM134B	Protein FAM134B (Bos taurus)
IV00_00002437	1.28366	5.4543	0.0101758	-0.329102	6.92428	0.106558	-0.468605	7.57674	0.0675896	0.17285	4.78202	0.999936	IV00_00002437	GO:0005938;GO:0005829;GO:0031527;GO:0032433;GO:0030027;GO:0016459;GO:0043005;GO:0043025;GO:0005730;GO:0005886;GO:0001726;GO:0051015;GO:0030898;GO:0005524;GO:0005516;GO:0005547;GO:0060002;GO:0030507;GO:0030705;GO:0038096;GO:0022409;GO:0008360;GO:0051489	maker-chr2-augustus-gene-243.57	MYO10	Unconventional myosin-X (Homo sapiens)
IV00_00002439	1.78643	1.4826	0.0217535	1.22264	5.4265	0.183962	-2.20779	-0.94017	0.11779	0.112982	6.62187	0.999936	IV00_00002439	GO:0005938;GO:0005829;GO:0031527;GO:0032433;GO:0030027;GO:0016459;GO:0001726;GO:0051015;GO:0030898;GO:0005524;GO:0005516;GO:0005547;GO:0060002;GO:0030705;GO:0008360;GO:0051489;GO:0007165	maker-chr2-snap-gene-243.60	MYO10	Unconventional myosin-X (Homo sapiens)
IV00_00002448	-0.587319	9.71502	0.0762521	-0.200716	7.79471	0.401507	-1.93407	1.79782	0.286437	-0.293298	2.99259	0.999936	IV00_00002448	GO:0030054;GO:0008180;GO:0030863;GO:0005737;GO:0031234;GO:0030426;GO:0016607;GO:0005634;GO:0019904;GO:0003714;GO:0044212;GO:0072112;GO:0045892	augustus_masked-chr2-processed-gene-244.0	BASP1	Brain acid soluble protein 1 homolog (Gallus gallus)
IV00_00002484	-0.0663698	4.21814	0.900215	0.0160305	8.08593	0.959816	-0.0819388	4.22065	0.94692	-0.00845227	4.83698	0.999936	IV00_00002484	GO:0016342;GO:0009986;GO:0016021;GO:0005886;GO:0045296;GO:0005509;GO:0008092;GO:0042803;GO:0034332;GO:0016339;GO:0000902;GO:0098609;GO:0044331;GO:0007043;GO:0007156;GO:0007275	snap_masked-chr2-processed-gene-255.48	NA	Protein of unknown function
IV00_00002517	-0.892112	3.58299	0.315954	0.182568	5.49232	0.699372	0.383753	0.74319	0.616413	-0.150134	4.95003	0.999936	IV00_00002517	GO:0016342;GO:0005623;GO:0030054;GO:0009986;GO:0016021;GO:0005886;GO:0045296;GO:0005509;GO:0008092;GO:0042803;GO:0034332;GO:0016339;GO:0000902;GO:0098609;GO:0044331;GO:0007043;GO:0007156;GO:0007275;GO:0007219	maker-chr2-snap-gene-263.65	CDH6	Cadherin-6 (Gallus gallus)
IV00_00002519	-0.101246	4.4866	0.590849	-0.0995296	3.05058	0.840957	-0.102864	6.65818	0.794061	-0.0265728	6.73911	0.999936	IV00_00002519	GO:0070877;GO:0005730;GO:0005654;GO:0005634;GO:0014069;GO:0017151;GO:0003725;GO:0001530;GO:0046872;GO:0070878;GO:0042803;GO:0070412;GO:0004525;GO:0003723;GO:0046332;GO:0050829;GO:0050830;GO:0010586;GO:0010628;GO:0031054;GO:0031053;GO:0030422;GO:0050727;GO:2000628;GO:0045589;GO:0042254;GO:0006396;GO:0016075	maker-chr2-augustus-gene-263.61	DROSHA	Ribonuclease 3 (Homo sapiens)
IV00_00002520	0.405932	2.32383	0.223843	-0.175189	5.17593	0.615897	0.397611	2.12418	0.510848	0.415557	-1.17162	0.999936	IV00_00002520	GO:0070877;GO:0005730;GO:0005634;GO:0014069;GO:0017151;GO:0003725;GO:0004521;GO:0001530;GO:0046872;GO:0070878;GO:0042803;GO:0070412;GO:0004525;GO:0046332;GO:0050829;GO:0050830;GO:0010586;GO:0010628;GO:0031054;GO:0031053;GO:0030422;GO:0010468;GO:0050727;GO:2000628;GO:0045589;GO:0042254;GO:0006396;GO:0016075	maker-chr2-augustus-gene-263.62	Drosha	Ribonuclease 3 (Mus musculus)
IV00_00002521	0.851107	2.1124	0.0349954	-0.31176	6.01739	0.265409	-0.468692	3.96823	0.173591	0.351386	1.46571	0.999936	IV00_00002521	GO:0070877;GO:0005730;GO:0005654;GO:0005634;GO:0014069;GO:0017151;GO:0003725;GO:0001530;GO:0046872;GO:0070878;GO:0042803;GO:0070412;GO:0004525;GO:0003723;GO:0046332;GO:0050829;GO:0050830;GO:0010586;GO:0010628;GO:0031054;GO:0031053;GO:0030422;GO:0050727;GO:2000628;GO:0045589;GO:0042254;GO:0006396;GO:0016075	maker-chr2-snap-gene-263.68	Drosha	Ribonuclease 3 (Mus musculus)
IV00_00002522	0.952136	2.05965	0.0153869	0.601496	5.98815	0.143487	0.808723	6.44684	0.0917172	-0.16626	5.57689	0.999936	IV00_00002522	GO:0070877;GO:0005730;GO:0005654;GO:0005634;GO:0014069;GO:0017151;GO:0003725;GO:0001530;GO:0046872;GO:0070878;GO:0042803;GO:0070412;GO:0004525;GO:0003723;GO:0046332;GO:0050829;GO:0050830;GO:0010586;GO:0010628;GO:0031054;GO:0031053;GO:0030422;GO:0050727;GO:2000628;GO:0045589;GO:0042254;GO:0006396;GO:0016075	maker-chr2-snap-gene-263.69	DROSHA	Ribonuclease 3 (Homo sapiens)
IV00_00002523	0.799738	3.30253	0.0346068	0.586521	4.30173	0.263677	0.438085	3.12279	0.17206	-0.151397	10.1809	0.999936	IV00_00002523	NA	maker-chr2-snap-gene-263.70	Drosha	Ribonuclease 3 (Mus musculus)
IV00_00002526	-0.0605804	6.04194	0.7723	-0.114614	0.379339	0.90822	0.0484281	3.95517	0.887267	-0.034747	2.6292	0.999936	IV00_00002526		maker-chr2-snap-gene-264.60	NA	UPF0489 protein C5orf22 homolog (Pongo abelii)
IV00_00002527	1.52354	2.60638	0.229547	-0.323325	0.980849	0.62199	-0.237707	2.85024	0.517637	-0.0789285	5.19766	0.999936	IV00_00002527	NA	augustus_masked-chr2-processed-gene-264.1	MC4R	Melanocortin receptor 4 (Homo sapiens)
IV00_00002543	-1.3339	4.98623	0.031528	0.45437	7.09867	0.244596	-0.998597	0.284509	0.15823	-0.144238	8.73271	0.999936	IV00_00002543	GO:0016021;GO:0005886;GO:0005509;GO:0007156	maker-chr2-snap-gene-265.84	CDH20	Cadherin-20 (Gallus gallus)
IV00_00002547	0.886828	2.66304	0.0342538	-0.726172	5.30672	0.260946	0.868922	0.45354	0.170348	-0.730685	7.2719	0.999936	IV00_00002547	GO:0031301;GO:0005765;GO:0005764;GO:0046872;GO:0031267;GO:0061630;GO:0004842;GO:0006915;GO:0034198;GO:1904262;GO:0010508;GO:0070936;GO:0070534	augustus_masked-chr2-processed-gene-265.62	RNF152	E3 ubiquitin-protein ligase RNF152 (Gallus gallus)
IV00_00002559	-0.387927	6.76248	0.0463888	0.78964	3.49581	0.310431	-0.20087	7.41207	0.209019	-0.126786	6.08718	0.999936	IV00_00002559	GO:0055037;GO:0005802;GO:0032367	maker-chr2-snap-gene-266.74	Kiaa1468	LisH domain and HEAT repeat-containing protein KIAA1468 (Mus musculus)
IV00_00002562	1.14729	0.902313	0.107997	1.2853	2.57111	0.467151	-0.850114	4.18136	0.350152	0.28098	5.16478	0.999936	IV00_00002562	GO:0009986;GO:0005829;GO:0009897;GO:0016021;GO:0005886;GO:0019955;GO:0046872;GO:0004888;GO:0005031;GO:0002250;GO:0060086;GO:0048535;GO:0060749;GO:0007275;GO:0072674;GO:0001503;GO:0030316;GO:0045780;GO:0051091;GO:0071848;GO:0071812;GO:0043507;GO:0051092;GO:0034097;GO:0070555;GO:0032496;GO:0009314;GO:0034612;GO:0071847;GO:0033209	maker-chr2-snap-gene-266.75	Tnfrsf11a	Tumor necrosis factor receptor superfamily member 11A (Mus musculus)
IV00_00002564	0.759661	0.74181	0.399735	-0.155316	4.11821	0.745097	-0.131557	3.62237	0.674212	0.10685	2.18275	0.999936	IV00_00002564	GO:0005829;GO:0009897;GO:0016021;GO:0005886;GO:0019955;GO:0046872;GO:0038023;GO:0004888;GO:0005031;GO:0002250;GO:0007267;GO:0060086;GO:0048535;GO:0060749;GO:0002548;GO:0072674;GO:0001503;GO:0030316;GO:0045780;GO:0008284;GO:0051091;GO:0071848;GO:0071812;GO:0043507;GO:0051092;GO:0034097;GO:0070555;GO:0032496;GO:0009314;GO:0034612;GO:0007165;GO:0071847;GO:0033209	maker-chr2-snap-gene-266.76	TNFRSF11A	Tumor necrosis factor receptor superfamily member 11A (Homo sapiens)
IV00_00002565	0.584603	0.395289	0.550596	-0.237077	6.54453	0.826284	0.187965	2.43633	0.77121	-0.0627059	2.49785	0.999936	IV00_00002565	NA	augustus_masked-chr2-processed-gene-266.45	NA	Protein of unknown function
IV00_00002573	0.114059	5.72155	0.548083	-0.0606611	6.62146	0.824674	0.0732637	4.38742	0.768777	0.0450554	5.69876	0.999936	IV00_00002573	GO:0005737;GO:0003676;GO:0035091;GO:0008270	maker-chr2-augustus-gene-266.73	ZCCHC2	Zinc finger CCHC domain-containing protein 2 (Homo sapiens)
IV00_00002583	0.0941163	6.16157	0.565338	-0.0902642	12.7181	0.832831	0.346323	2.95751	0.77938	-0.182345	0.804897	0.999936	IV00_00002583	GO:0005737;GO:0005829;GO:0031965;GO:0005886;GO:0046872;GO:0004722;GO:0006915;GO:0009649;GO:0051898;GO:0042981;GO:0046328;GO:0043408;GO:1900744;GO:0051896;GO:0090036;GO:0002667	maker-chr2-augustus-gene-267.72	PHLPP1	PH domain leucine-rich repeat-containing protein phosphatase 1 (Homo sapiens)
IV00_00002598	0.871386	3.18002	0.0269082	3.49942	2.81321	0.215514	-2.17852	0.361631	0.140129	-0.553505	3.12412	0.999936	IV00_00002598	GO:0005623;GO:0005829;GO:0005789;GO:0005741;GO:0005739;GO:0043209;GO:0031965;GO:0005654;GO:0046930;GO:0051434;GO:0015267;GO:0016248;GO:0002020;GO:0046982;GO:0042803;GO:0051721;GO:0070491;GO:0043565;GO:0031625;GO:0007015;GO:0031103;GO:0007409;GO:0001782;GO:0002326;GO:0042100;GO:0050853;GO:0001662;GO:0001658;GO:0043375;GO:0007569;GO:0098609;GO:0042149;GO:0071456;GO:0071310;GO:0021747;GO:0051607;GO:…	snap_masked-chr2-processed-gene-268.56	BCL2	Apoptosis regulator Bcl-2 (Gallus gallus)
IV00_00002600	-0.766267	7.77728	0.0377662	0.279405	7.76648	0.278108	-0.37489	9.34381	0.183304	-0.0986182	6.1016	0.999936	IV00_00002600	GO:0005783;GO:0005789;GO:0016021;GO:0047560;GO:0006666;GO:0030148	maker-chr2-augustus-gene-268.83	KDSR	3-ketodihydrosphingosine reductase (Homo sapiens)
IV00_00002603	-0.165314	6.53867	0.276308	-0.177576	3.64252	0.666303	0.798188	0.890925	0.576523	0.0560106	7.61023	0.999936	IV00_00002603	GO:0005623;GO:0005813;GO:0005737;GO:0005829;GO:0005768;GO:0010008;GO:0070062;GO:0090543;GO:0031902;GO:0005634;GO:0000922;GO:0005524;GO:0016887;GO:0042623;GO:0042802;GO:0008022;GO:0042803;GO:0044877;GO:0030301;GO:0016197;GO:0032510;GO:1904903;GO:0061738;GO:0016236;GO:0061952;GO:0007080;GO:0036258;GO:0060548;GO:1903542;GO:0006997;GO:1903724;GO:1903543;GO:0010971;GO:1903902;GO:0048524;GO:1902188;GO:…	augustus_masked-chr2-processed-gene-268.10	VPS4B	Vacuolar protein sorting-associated protein 4B (Homo sapiens)
IV00_00002607	-0.353224	0.297415	0.780784	-0.102427	4.98159	0.914555	-0.0247054	5.79269	0.89408	-0.0187465	8.03154	0.999936	IV00_00002607	GO:0005737;GO:0005615;GO:0004867;GO:0030198;GO:0002009;GO:0010951;GO:0060512;GO:0050678	maker-chr2-augustus-gene-268.72	Serpinb5	Serpin B5 (Mus musculus)
IV00_00002611	-0.574121	-0.898143	0.782429	-0.0268418	6.85574	0.915954	-0.192208	-1.04971	0.895042	0.0753409	3.49242	0.999936	IV00_00002611	GO:0005623;GO:0005615;GO:0008201;GO:0004867;GO:0050829;GO:0050830;GO:0010951;GO:0051412	maker-chr2-augustus-gene-268.76	SERPINB14B	Ovalbumin-related protein Y (Gallus gallus)
IV00_00002616	0.293219	4.34496	0.635281	0.330705	-0.758996	0.859336	0.0791933	6.98254	0.817682	0.0441552	4.94768	0.999936	IV00_00002616	GO:0005737;GO:0005615;GO:0004867;GO:0010951	augustus_masked-chr2-processed-gene-268.8	SERPINB1	Leukocyte elastase inhibitor (Equus caballus)
IV00_00002618	-0.0252149	3.84441	0.928969	0.0295617	2.69443	0.972237	-0.0159177	6.141	0.964482	0.00455165	6.36651	0.999936	IV00_00002618	GO:0000784;GO:0005634;GO:0048471;GO:0005524;GO:0016887;GO:0003677;GO:0008047;GO:0042802;GO:0046872;GO:0017116;GO:0000731;GO:0006261;GO:0045087;GO:0006282;GO:0030174	maker-chr2-augustus-gene-268.85	Wrnip1	ATPase WRNIP1 (Mus musculus)
IV00_00002640	-0.581862	5.19231	0.0542396	-0.459286	3.57914	0.336	-0.553951	4.9143	0.232254	-0.166324	7.43954	0.999936	IV00_00002640	NA	maker-chr2-snap-gene-270.57	GMDS	GDP-mannose 4%2C6 dehydratase (Homo sapiens)
IV00_00002649	-0.349583	1.5317	0.438587	0.601386	-1.27278	0.771356	-0.170312	6.00535	0.703103	-0.0718212	5.62519	0.999936	IV00_00002649	GO:0000790;GO:0005634;GO:0005667;GO:0003677;GO:0001228;GO:0003700;GO:0000981;GO:0000977;GO:0043565;GO:0008134;GO:0048596;GO:0048566;GO:0001837;GO:0042249;GO:0030198;GO:0048806;GO:0045892;GO:0045944;GO:0045893;GO:0032434;GO:1902914;GO:0060021	maker-chr2-snap-gene-271.29	FOXF2	Forkhead box protein F2 (Homo sapiens)
IV00_00002651	-0.697233	1.7822	0.438656	-0.264449	1.5898	0.771381	-0.309206	4.35817	0.704066	-0.11699	10.4338	0.999936	IV00_00002651	GO:0005634;GO:0000981;GO:0001227;GO:0000978;GO:0009653;GO:0030154;GO:0031069;GO:0043524;GO:0000122;GO:0006357	augustus_masked-chr2-processed-gene-271.19	Foxq1	Forkhead box protein Q1 (Rattus norvegicus)
IV00_00002660	0.161253	-0.241933	0.909738	0.0347778	6.19222	0.963969	0.0720905	1.39839	0.953521	-0.029625	0.343122	0.999936	IV00_00002660	GO:0005829;GO:0016020;GO:0000790;GO:0000788;GO:0005654;GO:0005634;GO:0001228;GO:0003700;GO:0000981;GO:0000978;GO:0043565;GO:0008134;GO:0019221;GO:0042832;GO:0043966;GO:0043967;GO:0002376;GO:0060333;GO:0043011;GO:0034122;GO:0120162;GO:0043388;GO:0045082;GO:0045368;GO:0045086;GO:0045404;GO:0045944;GO:0045893;GO:0045622;GO:0042110;GO:0072540;GO:0060337	maker-chr2-augustus-gene-272.88	Irf4	Interferon regulatory factor 4 (Mus musculus)
IV00_00002663	-0.131709	4.73909	0.705392	-0.0468469	5.5012	0.888684	0.152859	5.73811	0.85489	0.0571478	2.08728	0.999936	IV00_00002663	GO:0005737;GO:0005829;GO:0031941;GO:0061851;GO:0005634;GO:0005886;GO:0004726;GO:1990782;GO:0004725;GO:0008138;GO:0071364;GO:0030336;GO:0051895;GO:1903996;GO:0050868;GO:0002710;GO:0050860;GO:0000122;GO:0035335;GO:0046330;GO:0042127;GO:0007179	maker-chr2-augustus-gene-272.89	dusp22	Dual specificity protein phosphatase 22 (Xenopus tropicalis)
IV00_00002667	0.286516	4.26001	0.469113	-0.068856	7.07612	0.790192	0.339737	2.99502	0.723383	0.325413	-0.314127	0.999936	IV00_00002667	GO:0005829;GO:0005654;GO:0031404;GO:0001512;GO:0009055;GO:0071949;GO:1904408;GO:0003955;GO:0016491;GO:0016661;GO:0042803;GO:1905594;GO:0008270;GO:0007613;GO:0055114;GO:0070374;GO:0043525;GO:2000379;GO:1904707	maker-chr2-snap-gene-273.86	NQO2	Ribosyldihydronicotinamide dehydrogenase [quinone] (Homo sapiens)
IV00_00002672	-0.303406	1.74537	0.537305	0.0813862	5.85556	0.818677	-0.219739	4.12935	0.761914	-0.061723	5.3762	0.999936	IV00_00002672	GO:0005829;GO:0031264;GO:0045121;GO:0005739;GO:0032991;GO:0043235;GO:0097342;GO:0005524;GO:0070513;GO:0005123;GO:0042802;GO:0004706;GO:0042803;GO:0004672;GO:0004674;GO:0044877;GO:0031625;GO:0007257;GO:1990000;GO:0006915;GO:0008219;GO:0044257;GO:0071363;GO:0070301;GO:0071356;GO:0097191;GO:0070266;GO:0097527;GO:0043066;GO:0060044;GO:2001237;GO:2001240;GO:2000134;GO:0043124;GO:0036289;GO:0043065;GO:…	maker-chr2-snap-gene-273.87	Ripk1	Receptor-interacting serine/threonine-protein kinase 1 (Mus musculus)
IV00_00002673	-0.665683	3.57564	0.0554639	0.779377	3.99386	0.340217	-2.69568	-1.15555	0.235855	-0.27744	3.76616	0.999936	IV00_00002673	GO:0005829;GO:0031264;GO:0010008;GO:0045121;GO:0005739;GO:0032991;GO:0043235;GO:0097342;GO:0005524;GO:0070513;GO:0005123;GO:0042802;GO:0004706;GO:0042803;GO:0004672;GO:0004674;GO:0044877;GO:0031625;GO:0006919;GO:0007257;GO:1990000;GO:0006915;GO:0097190;GO:0008219;GO:0044257;GO:0071363;GO:0070301;GO:0071356;GO:0071550;GO:0097191;GO:0007249;GO:0002756;GO:0070266;GO:0097527;GO:0043066;GO:0060044;GO:…	maker-chr2-augustus-gene-273.82	Ripk1	Receptor-interacting serine/threonine-protein kinase 1 (Mus musculus)
IV00_00002674	0.22726	4.29522	0.461135	-0.153687	1.52568	0.78442	-0.283024	1.98561	0.718058	0.122289	1.28306	0.999936	IV00_00002674	GO:0005737;GO:0005874;GO:0005525;GO:0005200;GO:0007017	maker-chr2-augustus-gene-273.83	BPHL	Valacyclovir hydrolase (Homo sapiens)
IV00_00002675	1.15667	6.58395	0.0586088	-0.267748	6.31406	0.348772	0.359205	4.64011	0.24371	0.12978	7.48499	0.999936	IV00_00002675	NA	maker-chr2-augustus-gene-273.84	NA	Tubulin beta-2 chain (Gallus gallus)
IV00_00002676	0.591435	8.86663	0.309623	-0.283538	4.32154	0.694605	-1.04164	-0.441901	0.61086	-0.0547206	6.10385	0.999936	IV00_00002676	NA	maker-chr2-augustus-gene-273.85	NA	Tubulin beta-2 chain (Gallus gallus)
IV00_00002677	-0.430807	5.97166	0.0457397	-0.239161	7.45213	0.307618	-0.48445	5.98815	0.207334	-0.258162	2.65344	0.999936	IV00_00002677	GO:0043248	augustus_masked-chr2-processed-gene-273.56	PSMG4	Proteasome assembly chaperone 4 (Homo sapiens)
IV00_00002692	0.510756	2.47242	0.100921	-0.816515	0.252161	0.451931	-0.92285	3.66114	0.334115	0.300803	4.71194	0.999936	IV00_00002692	NA	maker-chr2-snap-gene-274.63	NA	Protein of unknown function
IV00_00002694	0.159678	7.11656	0.253355	0.200352	5.30652	0.643443	0.224664	4.52676	0.552667	0.207281	1.97224	0.999936	IV00_00002694	GO:0005634;GO:0005681;GO:0005524;GO:0004672;GO:0004674;GO:0006397;GO:0006468;GO:0008380	augustus_masked-chr2-processed-gene-274.42	PRPF4B	Serine/threonine-protein kinase PRP4 homolog (Homo sapiens)
IV00_00002696	0.0864742	5.32078	0.816234	-0.100835	1.22381	0.928427	-0.0442259	5.01512	0.910665	-0.0134641	4.95534	0.999936	IV00_00002696	GO:0005829;GO:0043231;GO:0016020;GO:0005739;GO:0005782;GO:0005777;GO:0004165;GO:0000062;GO:0033540;GO:0009062;GO:0006625	augustus_masked-chr2-processed-gene-274.44	ECI2	Enoyl-CoA delta isomerase 2%2C mitochondrial (Homo sapiens)
IV00_00002705	0.336779	4.14489	0.0602416	0.408394	2.86888	0.355351	0.33614	6.39108	0.247693	-0.991982	-0.265684	0.999936	IV00_00002705	GO:0005694;GO:0005737;GO:0016607;GO:0005634;GO:0003682;GO:0120092;GO:0035064;GO:0030674;GO:0003714;GO:0120094;GO:0060816;GO:0007286;GO:0007283	augustus_masked-chr2-processed-gene-275.42	CDYL	Chromodomain Y-like protein (Homo sapiens)
IV00_00002706	-0.0370846	3.04081	0.929308	0.0204862	6.18973	0.972618	0.020798	3.06988	0.964482	0.0129031	6.47917	0.999936	IV00_00002706	GO:0030681;GO:0005655;GO:0004526;GO:0033204;GO:0006364;GO:0001682	maker-chr2-augustus-gene-275.54	Rpp40	Ribonuclease P protein subunit p40 (Mus musculus)
IV00_00002710	-0.467226	3.64572	0.136592	1.11935	0.0322083	0.517507	-0.3162	8.34917	0.401941	-0.0642875	8.0202	0.999936	IV00_00002710	GO:0005739;GO:0005634	snap_masked-chr2-processed-gene-276.73	LYRM4	LYR motif-containing protein 4 (Taeniopygia guttata)
IV00_00002719	0.350479	7.04102	0.697299	-0.0362743	5.90487	0.885596	-0.164122	0.811633	0.848783	0.0286171	5.03051	0.999936	IV00_00002719	GO:0032281;GO:0046658;GO:0030054;GO:0005615;GO:0098978;GO:0046982;GO:0042803;GO:0007399;GO:1990138;GO:2000300	maker-chr2-snap-gene-277.66	NRN1	Neuritin (Homo sapiens)
IV00_00002740	1.80113	1.90347	0.00668375	-0.396652	6.20223	0.074361	-0.301327	6.7165	0.0474342	-0.392004	3.45125	0.999936	IV00_00002740	GO:0000781;GO:0005829;GO:0005654;GO:0003691;GO:0042802;GO:0046872;GO:0044212;GO:0045893;GO:0010833	maker-chr2-snap-gene-278.86	RREB1	Ras-responsive element-binding protein 1 (Gallus gallus)
IV00_00002746	0.197816	7.23451	0.172293	-0.331935	1.88604	0.566772	-0.57181	-0.140954	0.455761	0.0833335	4.89472	0.999936	IV00_00002746	GO:0005783;GO:0005789;GO:0016021	maker-chr2-snap-gene-278.88	SSR1	Translocon-associated protein subunit alpha (Homo sapiens)
IV00_00002747	-0.629431	4.54953	0.033578	-0.426935	6.66277	0.253878	-0.27166	6.03211	0.166476	0.201076	5.5068	0.999936	IV00_00002747	GO:0005829;GO:0034708;GO:0005654;GO:0030688;GO:0005524;GO:0016787;GO:0046872;GO:0004674;GO:0030490;GO:2000234;GO:0042274	augustus_masked-chr2-processed-gene-279.0	RIOK1	Serine/threonine-protein kinase RIO1 (Homo sapiens)
IV00_00002750	4.46106	4.98636	0.0573507	0.628262	3.95814	0.346713	-0.559547	4.01518	0.241234	0.142509	7.1538	0.999936	IV00_00002750	NA	maker-chr2-augustus-gene-279.81	DSP	Desmoplakin (Homo sapiens)
IV00_00002758	1.90454	1.04885	0.0646081	1.28248	2.04847	0.368194	0.263874	5.754	0.256321	0.244736	4.47779	0.999936	IV00_00002758	GO:0005623;GO:0005737;GO:0005615;GO:0031982;GO:0070700;GO:0005125;GO:0008083;GO:0046982;GO:0030509;GO:0051216;GO:0030154;GO:0006879;GO:0071773;GO:0071281;GO:0071260;GO:0001958;GO:0001654;GO:0006955;GO:0006954;GO:0001822;GO:0030539;GO:0060586;GO:1903392;GO:2000048;GO:0000122;GO:0001503;GO:0001649;GO:0032349;GO:2000860;GO:0030501;GO:0032332;GO:0045603;GO:0001938;GO:0050679;GO:0010628;GO:0031666;GO:…	maker-chr2-snap-gene-279.89	BMP6	Bone morphogenetic protein 6 (Homo sapiens)
IV00_00002759	-0.00775672	3.72903	0.973445	0.00623561	4.75974	0.989573	-0.00968983	5.62225	0.987032	0.00335643	4.5567	0.999936	IV00_00002759	GO:0005623;GO:0005788;GO:0016853;GO:0043277;GO:0045454	maker-chr2-augustus-gene-279.83	Txndc5	Thioredoxin domain-containing protein 5 (Mus musculus)
IV00_00002761	0.0867329	4.82099	0.704629	-0.0627297	8.43982	0.888505	0.238541	-0.748758	0.853894	-0.0207563	6.69984	0.999936	IV00_00002761	GO:0031083;GO:0030133	maker-chr2-augustus-gene-279.84	BLOC1S5	Biogenesis of lysosome-related organelles complex 1 subunit 5 (Gallus gallus)
IV00_00002768	0.413888	4.85081	0.0415379	2.74199	2.7884	0.292604	-2.11531	-1.14153	0.197172	0.118756	5.5351	0.999936	IV00_00002768	GO:0000139;GO:0030176;GO:0030173;GO:0046964;GO:0022857;GO:0050428	maker-chr2-augustus-gene-280.24	SLC35B3	Adenosine 3'-phospho 5'-phosphosulfate transporter 2 (Homo sapiens)
IV00_00002782	3.20047	-1.15926	0.0749478	0.476624	7.14839	0.398113	0.965747	-0.611604	0.282233	-0.578203	0.0652754	0.999936	IV00_00002782	GO:0005737;GO:0048471	augustus_masked-chr2-processed-gene-282.59	OFCC1	Orofacial cleft 1 candidate gene 1 protein homolog (Gallus gallus)
IV00_00002788	0.199757	0.086066	0.862697	0.0942934	0.345566	0.945795	0.253793	-0.98289	0.928571	0.0289678	1.81939	0.999936	IV00_00002788	GO:0005634;GO:0003682;GO:0000987;GO:0001228;GO:0003700;GO:0000981;GO:0001227;GO:0046983;GO:0000978;GO:0000977;GO:0043565;GO:0003713;GO:0003714;GO:0008134;GO:0044212;GO:0000976;GO:0021506;GO:0071711;GO:0060349;GO:0071281;GO:0061303;GO:0010172;GO:0048596;GO:0048701;GO:0035115;GO:0009880;GO:0048730;GO:0061029;GO:0060325;GO:0021884;GO:0035136;GO:0042472;GO:0003334;GO:0001822;GO:0060235;GO:0002089;GO:…	maker-chr2-snap-gene-283.77	TFAP2A	Transcription factor AP-2-alpha (Homo sapiens)
IV00_00002791	-1.29407	5.40565	0.00601303	3.58674	3.67044	0.068603	-0.357558	7.95585	0.0435099	-1.20608	5.70385	0.999936	IV00_00002791	NA	maker-chr2-snap-gene-283.76	tmem14c	Transmembrane protein 14C (Danio rerio)
IV00_00002792	0.591102	2.96922	0.179603	0.257292	6.87699	0.572718	0.784833	7.53102	0.461524	0.0807334	7.26043	0.999936	IV00_00002792	GO:0005930;GO:0005813;GO:0097542;GO:0005929;GO:0005737;GO:0030496;GO:0072686;GO:0031514;GO:0005634;GO:0032391;GO:0001917;GO:0001750;GO:0005524;GO:0046872;GO:0004672;GO:0004674;GO:0003713;GO:0060271;GO:0035556;GO:0042073;GO:1902856;GO:0045494;GO:0046777;GO:0006468;GO:0010468	maker-chr2-augustus-gene-283.73	MAK	Serine/threonine-protein kinase MAK (Homo sapiens)
IV00_00002797	1.03216	7.03784	0.0107106	4.99946	0.43353	0.111617	-0.616631	4.64005	0.0695835	0.151042	8.2355	0.999936	IV00_00002797	GO:0005783;GO:0030176;GO:0102336;GO:0102337;GO:0102338;GO:0009922;GO:0016747;GO:0102756;GO:0034625;GO:0034626;GO:0019367;GO:0030148;GO:0006636;GO:0042761;GO:0000038	maker-chr2-augustus-gene-283.75	ELOVL2	Elongation of very long chain fatty acids protein 2 (Homo sapiens)
IV00_00002803	0.572563	4.37853	0.228009	0.424524	1.25584	0.620775	0.199822	6.80066	0.515875	0.178576	3.2925	0.999936	IV00_00002803	GO:0005938;GO:0005737;GO:0005829;GO:0005654;GO:0005634;GO:0005886;GO:0000922;GO:1990782;GO:0090527;GO:0090630;GO:0007155;GO:0007049;GO:0051301;GO:0016477;GO:0030335;GO:0061098;GO:1900026;GO:0040008;GO:0007169	augustus_masked-chr2-processed-gene-284.0	NEDD9	Enhancer of filamentation 1 (Homo sapiens)
IV00_00002810	0.663544	3.79558	0.073453	-0.334986	10.0882	0.392235	0.442609	6.33909	0.276725	0.186034	4.39166	0.999936	IV00_00002810	GO:0016021;GO:0005886;GO:0090090;GO:0016055	maker-chr2-snap-gene-284.70	TMEM170B	Transmembrane protein 170B (Homo sapiens)
IV00_00002818	0.495186	5.61022	0.0946341	0.383136	5.94149	0.439839	-0.228949	5.34255	0.323254	0.226037	3.28686	0.999936	IV00_00002818	GO:0005634;GO:0001228;GO:0046872;GO:0000978;GO:0045944	augustus_masked-chr2-processed-gene-285.38	HIVEP1	Zinc finger protein 40 (Homo sapiens)
IV00_00002821	-1.67523	0.92095	0.00498637	1.85041	4.01457	0.0547205	-0.574492	6.55728	0.0354101	2.34067	-0.60924	0.999936	IV00_00002821	GO:0045178;GO:0005623;GO:0005737;GO:0005615;GO:0048237;GO:0033093;GO:0005125;GO:0031707;GO:0031708;GO:0005179;GO:0005102;GO:0007193;GO:0014824;GO:0048514;GO:0007589;GO:0001569;GO:0019722;GO:0051216;GO:0007166;GO:0007267;GO:0071277;GO:0035690;GO:0071398;GO:0071385;GO:0071456;GO:0071346;GO:0071347;GO:0071389;GO:0071375;GO:0071560;GO:0071356;GO:0009953;GO:0086100;GO:0042045;GO:0007186;GO:0007507;GO:…	maker-chr2-augustus-gene-286.56	Edn1	Endothelin-1 (Mus musculus)
IV00_00002833	-0.241003	5.26718	0.224778	-0.902845	-0.469864	0.617096	-0.193641	4.03782	0.512577	0.277197	1.18329	0.999936	IV00_00002833	GO:0036064;GO:0031410;GO:0005829;GO:0005096;GO:0017137;GO:0090630;GO:1902018;GO:0032007;GO:0043547;GO:0031398;GO:0070848	maker-chr2-augustus-gene-287.84	TBC1D7	TBC1 domain family member 7 (Bos taurus)
IV00_00002834	0.692282	5.01371	0.0956352	0.333104	3.45125	0.441547	-0.338807	4.65403	0.325375	-0.151132	5.10685	0.999936	IV00_00002834	GO:0031012;GO:0016491;GO:0030198	augustus_masked-chr2-processed-gene-287.6	gfod1	Glucose-fructose oxidoreductase domain-containing protein 1 (Xenopus tropicalis)
IV00_00002837	-0.00406191	5.78911	0.989747	0.00335764	4.20258	0.995767	0.00193593	6.1122	0.996348	-0.00188276	3.10657	0.999936	IV00_00002837	NA	maker-chr2-augustus-gene-287.85	tmem14c	Transmembrane protein 14C (Danio rerio)
IV00_00002838	-0.347044	5.35918	0.0873815	0.219153	7.61026	0.425184	-1.04451	0.991611	0.306936	-0.250412	2.1469	0.999936	IV00_00002838	GO:0005730;GO:0009968;GO:0042273	maker-chr2-snap-gene-287.95	PAK1IP1	p21-activated protein kinase-interacting protein 1-like (Gallus gallus)
IV00_00002839	-0.291145	5.89812	0.0656373	0.48844	3.48529	0.370197	-0.178989	7.50091	0.257853	0.47954	1.55226	0.999936	IV00_00002839		maker-chr2-augustus-gene-287.80	trnau1apl	tRNA selenocysteine 1-associated protein 1-like (Danio rerio)
IV00_00002843	0.7544	4.49623	0.0112165	0.544929	9.08688	0.114895	0.725279	3.92105	0.0718111	1.80542	0.566984	0.999936	IV00_00002843	GO:0005829;GO:0043657;GO:0016020;GO:0042405;GO:0031965;GO:0034399;GO:0005643;GO:0044613;GO:0044615;GO:0005730;GO:0005654;GO:0003677;GO:0042802;GO:0046872;GO:0008139;GO:0043495;GO:0017056;GO:0075733;GO:0006406;GO:0046832;GO:0051292;GO:0006606;GO:0016925;GO:1900034;GO:0060964;GO:0006110;GO:0006405;GO:0006409;GO:0046718;GO:0075732;GO:0016032;GO:0019083	maker-chr2-snap-gene-287.91	NUP153	Nuclear pore complex protein Nup153 (Homo sapiens)
IV00_00002844	-0.0232638	6.25032	0.895673	0.0135303	6.82189	0.957208	-0.0512287	5.16589	0.944768	-0.0141838	4.65768	0.999936	IV00_00002844	GO:0005642;GO:0042405;GO:0031965;GO:0034399;GO:0005643;GO:0044613;GO:0044615;GO:1990875;GO:0032991;GO:0003682;GO:0003690;GO:0042802;GO:0008139;GO:0043495;GO:0008536;GO:0017056;GO:0008270;GO:0000278;GO:0051028;GO:0046832;GO:0051292;GO:0006606;GO:0006405	maker-chr2-snap-gene-287.92	NUP153	Nuclear pore complex protein Nup153 (Homo sapiens)
IV00_00002845	-0.194193	7.25643	0.291931	0.482247	2.80311	0.677561	0.337766	5.7975	0.593773	-0.0699933	5.32441	0.999936	IV00_00002845	GO:0016021	maker-chr2-snap-gene-287.96	FAM8A1	Protein FAM8A1 (Homo sapiens)
IV00_00002846	0.185268	6.98826	0.702358	0.0754233	4.33955	0.886761	0.146499	1.59781	0.851953	0.0312205	7.62999	0.999936	IV00_00002846	GO:0005886;GO:0003779;GO:0000902;GO:0007010	augustus_masked-chr2-processed-gene-287.10	CAP2	Adenylyl cyclase-associated protein 2 (Pongo abelii)
IV00_00002852	0.215358	1.99855	0.714053	0.145062	1.14328	0.891836	-0.130042	3.17765	0.858919	-0.0531333	4.39846	0.999936	IV00_00002852	GO:0005737;GO:0005634;GO:0035925;GO:0003730;GO:1990715;GO:0097157;GO:1990825;GO:0061158;GO:0030154;GO:0006974;GO:0061157;GO:0006397;GO:0048255;GO:2000766;GO:1905870;GO:0045663;GO:0010831;GO:1902811;GO:2000738;GO:0000381;GO:0043488;GO:0010830;GO:0008380	augustus_masked-chr2-processed-gene-288.45	RBM24	RNA-binding protein 24 (Homo sapiens)
IV00_00002880	0.48992	4.6604	0.25152	-0.193803	5.79652	0.643311	0.215027	6.8099	0.551413	-0.291737	6.9761	0.999936	IV00_00002880	GO:0030425;GO:0005730;GO:0005654;GO:0005634;GO:0003677;GO:0003723;GO:0048856;GO:0007420;GO:0030198;GO:0007612;GO:0048286;GO:0007613;GO:0000122;GO:1902035;GO:0006355;GO:0035176	snap_masked-chr2-processed-gene-289.50	Atxn1	Ataxin-1 (Rattus norvegicus)
IV00_00002890	-0.0409444	5.49635	0.894403	0.0606066	4.11027	0.956326	-0.0766321	3.72045	0.94336	0.0200232	3.4064	0.999936	IV00_00002890	GO:0005856;GO:0005829;GO:0005886;GO:0008092;GO:0046872;GO:0061630;GO:0004842;GO:0042632;GO:0032802;GO:0010989;GO:0010977;GO:0007399;GO:0045732;GO:0031648;GO:0000209;GO:0016567;GO:0032803;GO:0006511	maker-chr2-augustus-gene-289.70	MYLIP	E3 ubiquitin-protein ligase MYLIP (Homo sapiens)
IV00_00002897	-1.04583	6.11788	0.0370257	-0.6593	4.83702	0.275073	-0.396064	6.64601	0.181448	0.336562	4.20422	0.999936	IV00_00002897	GO:0030424;GO:1904115;GO:0031083;GO:0030054;GO:0043197;GO:0005789;GO:0010008;GO:0030426;GO:0033162;GO:0043005;GO:0005634;GO:0014069;GO:0030672;GO:0031532;GO:0008089;GO:0048490;GO:0031175;GO:0048812;GO:0001956;GO:0060159	maker-chr2-snap-gene-290.82	DTNBP1	Dysbindin (Gallus gallus)
IV00_00002898	-0.066772	3.61164	0.868755	-0.0282887	5.20589	0.948101	-0.0632703	1.8126	0.930803	0.0134992	6.36202	0.999936	IV00_00002898	GO:0035097;GO:0005634;GO:0003682;GO:0003677;GO:0032452;GO:0006338;GO:0034721;GO:0007275;GO:0031061;GO:0045892;GO:0051574;GO:0048863	maker-chr2-snap-gene-290.83	JARID2	Protein Jumonji (Gallus gallus)
IV00_00002939	1.08345	3.1864	0.0213529	-0.325729	6.56996	0.180473	-0.586148	5.10235	0.116129	-1.36219	-0.847624	0.999936	IV00_00002939	GO:0005737;GO:0016021;GO:0046872;GO:0004842;GO:0016567	augustus_masked-chr2-processed-gene-292.46	RNF182	E3 ubiquitin-protein ligase RNF182 (Homo sapiens)
IV00_00002942	-0.260033	6.05253	0.155716	-0.3068	2.61081	0.548255	0.541708	2.02539	0.432887	-0.0584706	7.65793	0.999936	IV00_00002942	GO:0031305;GO:0005739;GO:0036444;GO:0070509;GO:0006851;GO:0051561	maker-chr2-augustus-gene-292.63	MCUR1	Mitochondrial calcium uniporter regulator 1 (Homo sapiens)
IV00_00002944	0.133282	6.92481	0.501237	-0.159489	4.96241	0.802511	0.104412	9.26689	0.741257	0.048542	7.11832	0.999936	IV00_00002944	GO:0005737;GO:0005634;GO:0005886;GO:0000151;GO:0019899;GO:0008536;GO:0070373	maker-chr2-snap-gene-292.67	RANBP9	Ran-binding protein 9 (Homo sapiens)
IV00_00002945	-0.726121	5.53854	0.00470389	1.51561	6.03253	0.0496106	-0.768087	6.0211	0.0330555	0.243685	5.83994	0.999936	IV00_00002945	GO:0005730;GO:0003723	maker-chr2-snap-gene-293.78	NOL7	Nucleolar protein 7 (Homo sapiens)
IV00_00002946	-0.895963	6.0381	0.00222624	0.47606	5.83077	0.0125972	-0.620691	5.34008	0.0129387	0.657747	4.24199	0.999936	IV00_00002946	GO:0005829;GO:0005743;GO:0005758;GO:0005759;GO:0005739;GO:0005634;GO:0070403;GO:0061697;GO:0036054;GO:0036055;GO:0016740;GO:0008270;GO:2000378;GO:0036047;GO:0036049;GO:0036048;GO:0010566;GO:1904229;GO:0002931	maker-chr2-snap-gene-293.79	SIRT5	NAD-dependent protein deacylase sirtuin-5%2C mitochondrial (Gallus gallus)
IV00_00002947	-0.546403	5.33659	0.132956	-0.219825	4.09173	0.510892	0.1589	8.39919	0.396748	0.0944527	8.02582	0.999936	IV00_00002947	GO:0005623;GO:0005813;GO:0010008;GO:0005871;GO:0005874;GO:0030496;GO:0032588;GO:0005524;GO:0016887;GO:0008017;GO:0003777;GO:0007049;GO:0051301;GO:0008333;GO:0043001;GO:0006886;GO:0032438;GO:0007018;GO:0072383;GO:0032465;GO:0035459	maker-chr2-augustus-gene-293.71	KIF13A	Kinesin-like protein KIF13A (Homo sapiens)
IV00_00002949	-0.0609103	5.11262	0.903955	0.166519	-0.667988	0.960423	-0.0292144	6.30095	0.949278	-0.0178545	3.26212	0.999936	IV00_00002949	GO:0005623;GO:0005813;GO:0010008;GO:0005871;GO:0005874;GO:0030496;GO:0032588;GO:0005524;GO:0016887;GO:0008017;GO:0003777;GO:0007049;GO:0051301;GO:0008333;GO:0043001;GO:0006886;GO:0032438;GO:0007018;GO:0072383;GO:0032465;GO:0035459	maker-chr2-augustus-gene-293.72	KIF13A	Kinesin-like protein KIF13A (Homo sapiens)
IV00_00002951	1.06454	2.62446	0.0166133	-1.10872	2.62933	0.149984	0.921617	4.95003	0.0963291	0.255396	3.37855	0.999936	IV00_00002951	GO:0005623;GO:0005813;GO:0010008;GO:0005871;GO:0005874;GO:0030496;GO:0032588;GO:0005524;GO:0016887;GO:0008017;GO:0003777;GO:0007049;GO:0051301;GO:0008333;GO:0043001;GO:0006886;GO:0032438;GO:0007018;GO:0072383;GO:0032465;GO:0035459	maker-chr2-snap-gene-293.82	Kif13a	Kinesin-like protein KIF13A (Mus musculus)
IV00_00002952	-0.28144	2.98847	0.300653	-0.486439	0.842249	0.684435	0.0851483	7.78033	0.601717	-0.233084	3.11588	0.999936	IV00_00002952	GO:0005783;GO:0005634;GO:0048471;GO:0046872;GO:0061630;GO:0004842;GO:0006914;GO:0044260;GO:0005978;GO:0005977;GO:0031398;GO:0043161;GO:0000209;GO:0010468;GO:0045859;GO:1903076;GO:0001932;GO:0031396;GO:0034976	snap_masked-chr2-processed-gene-293.61	NHLRC1	E3 ubiquitin-protein ligase NHLRC1 (Homo sapiens)
IV00_00002954	-0.689311	4.25957	0.010481	-2.49282	4.08352	0.109333	-1.27605	3.6059	0.0691014	-0.203908	5.22933	0.999936	IV00_00002954	GO:0005737;GO:0008119;GO:0032259	maker-chr2-augustus-gene-293.74	TPMT	Thiopurine S-methyltransferase (Oryctolagus cuniculus)
IV00_00002955	-0.161653	6.56827	0.696347	-0.0678046	6.17066	0.884593	0.134758	8.46522	0.848608	-0.34124	-0.087372	0.999936	IV00_00002955	GO:0000790;GO:0005654;GO:0000786;GO:0005634;GO:0003682;GO:0003677;GO:0071949;GO:0050660;GO:0042393;GO:0034648;GO:0034649;GO:0016491;GO:0008134;GO:0008270;GO:0043046;GO:0034720;GO:0007275;GO:0000122;GO:0045944;GO:0016579;GO:0044030;GO:0006349	maker-chr2-augustus-gene-293.67	KDM1B	Lysine-specific histone demethylase 1B (Homo sapiens)
IV00_00002956	-0.131564	5.48898	0.575161	-0.467038	2.79217	0.833854	-0.24828	9.39544	0.784449	0.050547	9.30259	0.999936	IV00_00002956	GO:0043292;GO:0005654;GO:0005634;GO:0003677;GO:0042393;GO:0003723;GO:0006325;GO:0045815;GO:2000779;GO:2001032;GO:0006357;GO:0007165;GO:0006366;GO:0019079	maker-chr2-snap-gene-293.84	Dek	Protein DEK (Rattus norvegicus)
IV00_00002960	-0.408502	1.71341	0.676512	-0.251242	1.60647	0.875061	-0.305982	0.710982	0.837288	0.0317927	4.74756	0.999936	IV00_00002960	GO:0005737;GO:0005829;GO:0016021;GO:0031966;GO:0000151;GO:0046872;GO:0031624;GO:0061630;GO:0004842;GO:0006915;GO:0043066;GO:0032436;GO:0000209;GO:0006511	maker-chr2-augustus-gene-293.68	RNF144B	E3 ubiquitin-protein ligase RNF144B (Bos taurus)
IV00_00002981	-0.528143	7.99718	0.258765	-0.303709	5.47842	0.6511	-0.604801	3.30477	0.558781	-0.389559	2.67375	0.999936	IV00_00002981	GO:0005737;GO:0005654;GO:0005634;GO:0003700;GO:0000981;GO:0046983;GO:0001085;GO:0003714;GO:0008134;GO:0034613;GO:0022010;GO:0021895;GO:0007623;GO:0045444;GO:0000082;GO:0021766;GO:0048712;GO:0043392;GO:0045599;GO:0045665;GO:0048715;GO:0000122;GO:0045892;GO:0007405;GO:0030182;GO:0001649;GO:0008284;GO:0045944;GO:0060740;GO:0060741;GO:0051726;GO:0006357;GO:0061682	augustus_masked-chr2-processed-gene-295.65	ID4	DNA-binding protein inhibitor ID-4 (Homo sapiens)
IV00_00002987	1.2935	2.27966	0.0339423	-0.644164	3.36839	0.256399	-0.182234	7.02295	0.167788	1.12189	0.41083	0.999936	IV00_00002987	GO:0005789;GO:0016021;GO:0016746;GO:0036152;GO:0036150;GO:0008654	maker-chr2-snap-gene-296.51	MBOAT1	Lysophospholipid acyltransferase 1 (Homo sapiens)
IV00_00002993	0.501462	2.62663	0.207782	-0.241858	3.07229	0.603528	0.210308	3.91886	0.495336	0.465855	3.85174	0.999936	IV00_00002993	GO:0005634;GO:0090575;GO:0000987;GO:0003677;GO:0001216;GO:0001228;GO:0003700;GO:0000981;GO:0046983;GO:0000977;GO:0043565;GO:0008134;GO:0000082;GO:0070345;GO:0000122;GO:0008284;GO:0045944;GO:0045893;GO:1905461;GO:0006606;GO:0051726;GO:0006355	augustus_masked-chr2-processed-gene-296.33	E2F3	Transcription factor E2F3 (Homo sapiens)
IV00_00003008	0.582496	5.39733	0.242463	-0.192385	4.46243	0.634682	-0.445374	3.81475	0.541193	0.139156	4.62796	0.999936	IV00_00003008	GO:0005623;GO:0005737;GO:0005739;GO:0044798;GO:0005654;GO:0005634;GO:0001228;GO:0003700;GO:0000981;GO:0035198;GO:0000978;GO:0003713;GO:0000976;GO:0009653;GO:0035910;GO:0003289;GO:0003215;GO:0003211;GO:0030154;GO:0071333;GO:0042769;GO:0006977;GO:0031018;GO:0021782;GO:0014009;GO:0042593;GO:0007507;GO:0060993;GO:0060174;GO:0003183;GO:0060548;GO:0008285;GO:0031397;GO:0001841;GO:0060563;GO:0003357;GO:…	maker-chr2-snap-gene-298.47	Sox4	Transcription factor SOX-4 (Mus musculus)
IV00_00003024	0.488346	8.80767	0.210737	-0.254226	2.78259	0.607502	-0.404522	5.97676	0.499417	-0.180992	3.99323	0.999936	IV00_00003024	GO:0031410;GO:0030426;GO:0016021;GO:0043005;GO:0043025;GO:0030133;GO:0007399	maker-chr2-augustus-gene-301.79	NRSN1	Neurensin-1 (Homo sapiens)
IV00_00003026	1.22604	2.22414	0.156261	0.174716	5.91689	0.548588	-0.218553	4.55871	0.434037	0.0807641	5.67226	0.999936	IV00_00003026	GO:0005930;GO:0034451;GO:0005929;GO:0005737;GO:0005856;GO:0005829;GO:0060091;GO:0005874;GO:0015630;GO:0005815;GO:0072686;GO:0005654;GO:0019894;GO:0060271;GO:0048813;GO:0035556;GO:0001764;GO:0045880;GO:1902017;GO:0030111;GO:0007605;GO:0008542	maker-chr2-augustus-gene-301.82	Dcdc2	Doublecortin domain-containing protein 2 (Mus musculus)
IV00_00003027	-0.404509	5.95698	0.0375156	0.295685	6.01742	0.27706	0.470401	6.16372	0.181684	-0.137769	7.51105	0.999936	IV00_00003027	GO:0016021;GO:0005743;GO:0005739;GO:0015095;GO:0006089;GO:0015693;GO:0045016	maker-chr2-augustus-gene-301.80	Mrs2	Magnesium transporter MRS2 homolog%2C mitochondrial (Mus musculus)
IV00_00003028	0.993148	5.91146	0.061264	-0.338288	4.20675	0.358467	0.441515	4.26167	0.250382	0.673081	4.14354	0.999936	IV00_00003028	GO:0005737;GO:0031012;GO:0005576;GO:0005615;GO:0034364;GO:0043231;GO:0004621;GO:0004630;GO:0017080;GO:0002042;GO:0071277;GO:0071397;GO:0035690;GO:0071241;GO:0032869;GO:0071282;GO:0071467;GO:0071401;GO:0002062;GO:0002430;GO:0006507;GO:0008286;GO:0008285;GO:0010897;GO:0001503;GO:0046470;GO:0010694;GO:0043065;GO:0045919;GO:0010595;GO:0010907;GO:0010983;GO:0035774;GO:0051044;GO:0051047;GO:0010867;GO:…	maker-chr2-augustus-gene-301.83	GPLD1	Phosphatidylinositol-glycan-specific phospholipase D (Homo sapiens)
IV00_00003029	0.0366762	7.00976	0.893746	0.0673272	2.324	0.956272	-0.0646594	4.74079	0.94336	0.0130728	5.94525	0.999936	IV00_00003029	GO:0005739;GO:0031406;GO:0042802;GO:0051287;GO:0004777;GO:0009013;GO:0007417;GO:0009450;GO:0009448;GO:0006536;GO:0042135;GO:0055114;GO:0009791;GO:0051289;GO:0006105	maker-chr2-augustus-gene-301.81	Aldh5a1	Succinate-semialdehyde dehydrogenase%2C mitochondrial (Rattus norvegicus)
IV00_00003030	1.39872	5.84457	0.0297565	-0.288189	6.27253	0.231513	0.403288	4.5591	0.14938	-0.181872	3.91153	0.999936	IV00_00003030	GO:0030665;GO:0031410;GO:0005769;GO:0031901;GO:0016021;GO:0043231;GO:0005886;GO:0061024;GO:0033555;GO:0030517;GO:0048692;GO:2000171;GO:0001764;GO:0060391;GO:0010996	maker-chr2-snap-gene-301.91	KIAA0319	Dyslexia-associated protein KIAA0319 (Homo sapiens)
IV00_00003047	0.947689	4.36066	0.0063031	1.93754	2.25814	0.0710959	1.19496	5.55777	0.045554	0.239651	6.05021	0.999936	IV00_00003047	GO:0005634;GO:0001228;GO:0003700;GO:0046872;GO:0044877;GO:0000977;GO:0001654;GO:0000122;GO:0021915;GO:0045944;GO:0006355	augustus_masked-chr2-processed-gene-304.56	Sall3	Sal-like protein 3 (Mus musculus)
IV00_00003051	0.101677	5.99364	0.589435	0.0637535	4.8168	0.840957	0.224211	1.17623	0.792976	-0.15237	2.69761	0.999936	IV00_00003051	GO:0005768;GO:0016021;GO:0048471;GO:0005886;GO:0005802;GO:0005524;GO:0140326;GO:0000287;GO:0006897;GO:0045332;GO:0006890	maker-chr2-augustus-gene-304.70	Atp9b	Probable phospholipid-transporting ATPase IIB (Mus musculus)
IV00_00003053	1.17528	0.818541	0.0687619	0.57903	3.82144	0.377616	-3.80768	8.28578	0.264525	-0.165457	7.6404	0.999936	IV00_00003053	GO:0005737;GO:0005829;GO:0016604;GO:0000790;GO:0044798;GO:0005654;GO:0005634;GO:0005667;GO:0003682;GO:0003677;GO:0001228;GO:0003700;GO:0000981;GO:0001227;GO:0048273;GO:0000978;GO:0000977;GO:0001225;GO:0001085;GO:0043565;GO:0008134;GO:0003180;GO:0002337;GO:0060854;GO:0033173;GO:0006816;GO:0001816;GO:0001837;GO:0000082;GO:0007507;GO:0061384;GO:0003179;GO:0035556;GO:0001946;GO:0045668;GO:2000647;GO:…	augustus_masked-chr2-processed-gene-305.0	NFATC1	Nuclear factor of activated T-cells%2C cytoplasmic 1 (Homo sapiens)
IV00_00003067	-0.261828	4.79042	0.156847	0.356531	5.22721	0.549532	0.739115	0.910657	0.434652	0.0705265	7.34044	0.999936	IV00_00003067	GO:0005813;GO:0005737;GO:0043231;GO:0030496;GO:0005654;GO:0005634;GO:0032991;GO:0005819;GO:0051233;GO:0000922;GO:0004721;GO:0008420;GO:0030957;GO:0001096;GO:0051301;GO:0070940;GO:0010458;GO:0061052;GO:0043923;GO:0050434;GO:0006470;GO:0006366;GO:0006368	maker-chr2-augustus-gene-305.76	CTDP1	RNA polymerase II subunit A C-terminal domain phosphatase (Homo sapiens)
IV00_00003072	-2.31113	3.86915	0.0244778	-0.260684	5.33393	0.205045	0.432674	4.57834	0.130815	-0.644342	5.72218	0.999936	IV00_00003072	GO:0016021;GO:0008076;GO:0005249;GO:0071805;GO:0051260;GO:0034765	genemark-chr2-processed-gene-306.7	KCNG2	Potassium voltage-gated channel subfamily G member 2 (Gallus gallus)
IV00_00003079	-0.61688	5.77056	0.00698222	1.0765	7.19632	0.0787173	0.528559	6.18021	0.0486399	0.172503	8.0665	0.999936	IV00_00003079	GO:0005737;GO:0005829;GO:0031965;GO:0005654;GO:0005634;GO:0071005;GO:0046540;GO:0005682;GO:0007049;GO:0051301;GO:0000398	maker-chr2-augustus-gene-306.75	Txnl4a	Thioredoxin-like protein 4A (Mus musculus)
IV00_00003081	0.130114	2.29835	0.793227	0.0707231	5.52299	0.920224	-0.26627	0.960102	0.901605	0.0372325	7.22837	0.999936	IV00_00003081	GO:0005829;GO:0030267;GO:0047964;GO:0016618;GO:0051287	maker-chr2-augustus-gene-306.70	yvcT	Probable 2-ketogluconate reductase (Bacillus subtilis (strain 168))
IV00_00003082	0.964887	1.50563	0.0799383	0.220774	5.16104	0.408688	0.254055	8.33279	0.291549	-0.763381	1.67887	0.999936	IV00_00003082	GO:0005737;GO:0047964;GO:0051287	maker-chr2-augustus-gene-306.71	yvcT	Probable 2-ketogluconate reductase (Bacillus subtilis (strain 168))
IV00_00003083	0.501018	2.13292	0.261532	0.246091	4.57406	0.653468	0.573067	3.03887	0.562812	0.0573988	4.58708	0.999936	IV00_00003083	GO:0005737;GO:0047964;GO:0051287	maker-chr2-augustus-gene-306.72	yvcT	Probable 2-ketogluconate reductase (Bacillus subtilis (strain 168))
IV00_00003084	-0.669458	4.86355	0.0025463	-1.86246	5.14275	0.0175196	1.55387	6.05372	0.0163603	0.232303	8.22432	0.999936	IV00_00003084	GO:0005739;GO:0006364	maker-chr2-augustus-gene-306.73	RBFA	Putative ribosome-binding factor A%2C mitochondrial (Homo sapiens)
IV00_00003085	0.442664	4.86425	0.0393387	-0.262522	5.2665	0.282149	-0.260032	6.23668	0.188432	0.0965548	6.13124	0.999936	IV00_00003085	GO:0030424;GO:0005737;GO:0030425;GO:0005615;GO:0043025;GO:0005634;GO:0048487;GO:0003682;GO:0005507;GO:0003677;GO:0042277;GO:0032147;GO:0031668;GO:0019934;GO:0044849;GO:0010629;GO:0043524;GO:0032091;GO:0050805;GO:0033484;GO:0045773;GO:0010976;GO:0050731;GO:0051965;GO:0010835;GO:0009743;GO:0010035;GO:0007614	maker-chr2-augustus-gene-306.74	ADNP2	ADNP homeobox protein 2 (Homo sapiens)
IV00_00003088	0.304964	5.12449	0.425891	0.246197	1.32916	0.761583	0.350849	4.43177	0.692734	0.0586862	5.11758	0.999936	IV00_00003088	GO:0031225;GO:0005886;GO:1990909;GO:1904928;GO:0004866;GO:0008191;GO:0004867;GO:0017147;GO:0001955;GO:0035115;GO:0030198;GO:0030336;GO:0010951;GO:1904684;GO:0090263;GO:0045765;GO:0090210	maker-chr2-snap-gene-306.83	RECK	Reversion-inducing cysteine-rich protein with Kazal motifs (Homo sapiens)
IV00_00003091	0.670531	4.35998	0.295989	-0.30132	3.54401	0.680273	-0.426531	5.09982	0.597572	-0.0626024	6.85879	0.999936	IV00_00003091	GO:0048179;GO:0016324;GO:0016323;GO:0005923;GO:0005901;GO:0009986;GO:0005768;GO:0045121;GO:0005634;GO:0005886;GO:0032991;GO:0043235;GO:0048185;GO:0016361;GO:0005524;GO:0070411;GO:0046872;GO:0004672;GO:0004674;GO:0044877;GO:0005102;GO:0046332;GO:0050431;GO:0005025;GO:0005024;GO:0005114;GO:0031625;GO:0000186;GO:0032924;GO:0007568;GO:0001525;GO:0060978;GO:0031100;GO:0009952;GO:0006915;GO:0048844;GO:…	maker-chr2-augustus-gene-307.57	TGFBR1	TGF-beta receptor type-1 (Homo sapiens)
IV00_00003092	1.29714	2.77154	0.0549959	-0.702717	4.18187	0.338271	0.731441	2.10922	0.234932	-0.16267	8.79408	0.999936	IV00_00003092	GO:0048179;GO:0016324;GO:0016323;GO:0005923;GO:0005901;GO:0009986;GO:0005768;GO:0045121;GO:0005634;GO:0005886;GO:0032991;GO:0043235;GO:0048185;GO:0016361;GO:0005524;GO:0070411;GO:0046872;GO:0004672;GO:0004674;GO:0044877;GO:0005102;GO:0046332;GO:0050431;GO:0005025;GO:0005024;GO:0005114;GO:0031625;GO:0000186;GO:0032924;GO:0007568;GO:0001525;GO:0060978;GO:0031100;GO:0009952;GO:0006915;GO:0048844;GO:…	maker-chr2-snap-gene-307.67	Tgfbr1	TGF-beta receptor type-1 (Mus musculus)
IV00_00003096	-0.0103958	3.25266	0.987172	0.00235809	4.60397	0.994779	-0.00626019	7.8143	0.994564	0.00124682	4.82522	0.999936	IV00_00003096	GO:0005694;GO:0001673;GO:0005524;GO:0042802;GO:0006302;GO:0007144;GO:0007141;GO:0051598;GO:0007094;GO:0001556;GO:0048477;GO:0007131;GO:0007286;GO:0007283;GO:0007130	maker-chr2-snap-gene-307.69	TRIP13	Pachytene checkpoint protein 2 homolog (Gallus gallus)
IV00_00003097	0.00829213	6.19618	0.952137	-0.0151122	2.38663	0.984699	0.0641894	-0.357643	0.97861	-0.017203	1.9286	0.999936	IV00_00003097	GO:0016514;GO:0070577;GO:0003676;GO:0006325	maker-chr2-augustus-gene-307.56	BRD9	Bromodomain-containing protein 9 (Homo sapiens)
IV00_00003106	1.76577	0.0696046	0.0482122	0.62684	3.49876	0.311929	0.329199	4.79901	0.213484	0.124071	7.02856	0.999936	IV00_00003106	GO:0016324;GO:0031526;GO:0016021;GO:0005886;GO:0030165;GO:0015385;GO:0006885;GO:0098719	maker-chr2-augustus-gene-308.38	SLC9A3	Sodium/hydrogen exchanger 3 (Didelphis virginiana)
IV00_00003124	-0.198208	1.14628	0.781163	-0.119298	1.17998	0.914737	0.0390804	5.31009	0.89408	0.0975467	-0.0278875	0.999936	IV00_00003124	GO:0005576;GO:0031994;GO:0031995;GO:0043567	maker-chr2-snap-gene-311.50	IGFBP1	Insulin-like growth factor-binding protein 1 (Spermophilus tridecemlineatus)
IV00_00003144	0.363754	4.19473	0.2108	0.18147	6.18905	0.607793	0.298352	4.46524	0.499511	-0.272203	4.92971	0.999936	IV00_00003144	GO:0005829;GO:0005925;GO:0016477;GO:0048286;GO:0008284	maker-chr2-snap-gene-312.64	TNS3	Tensin-3 (Homo sapiens)
IV00_00003145	0.788734	4.05145	0.0214236	-0.325914	7.98307	0.180473	-0.405787	5.73775	0.116618	0.224957	4.98717	0.999936	IV00_00003145	GO:0005829;GO:0005925;GO:0016477;GO:0048286;GO:0008284	maker-chr2-snap-gene-312.65	TNS3	Tensin-3 (Homo sapiens)
IV00_00003147	1.11084	1.66228	0.018674	2.33549	2.51757	0.16379	0.684294	2.52043	0.105222	0.726367	6.75262	0.999936	IV00_00003147	NA	maker-chr2-snap-gene-312.66	Tns3	Tensin-3 (Mus musculus)
IV00_00003158	-0.0884328	5.79269	0.478862	0.232556	1.48168	0.794485	-0.118339	3.44425	0.728681	0.0749925	6.73021	0.999936	IV00_00003158	GO:0030896;GO:0005829;GO:0005730;GO:0005654;GO:0005634;GO:0035861;GO:0006974;GO:0071479;GO:0000077;GO:0006281;GO:0006260;GO:0000724;GO:0009792;GO:0031573;GO:0044778;GO:0033314;GO:0008156;GO:0006289;GO:0006468;GO:0001932;GO:1901796;GO:0009411;GO:0000723	maker-chr2-augustus-gene-313.69	HUS1	Checkpoint protein HUS1 (Homo sapiens)
IV00_00003160	-0.166855	7.77684	0.394804	-0.145419	4.54953	0.741424	0.560897	-0.19241	0.670371	-0.112168	2.40597	0.999936	IV00_00003160	GO:0015030;GO:0035363;GO:0016604;GO:0005654;GO:0008023;GO:0035327;GO:0030674;GO:0090316;GO:0031334;GO:0045945;GO:0042795;GO:0042796	maker-chr2-augustus-gene-313.70	ICE1	Little elongation complex subunit 1 (Homo sapiens)
IV00_00003164	0.791954	5.80377	0.0347856	0.278879	6.71193	0.26379	-0.323243	3.79963	0.172795	0.540131	3.92491	0.999936	IV00_00003164	GO:0005829;GO:0005730;GO:0005654;GO:0005634;GO:0005886;GO:0000981;GO:0001227;GO:0000977;GO:0004842;GO:0008270;GO:0045347;GO:0000122;GO:0051865;GO:0006355	snap_masked-chr2-processed-gene-313.52	NFX1	Transcriptional repressor NF-X1 (Bos taurus)
IV00_00003169	0.519076	5.0701	0.103535	-0.365733	5.04754	0.457794	0.330723	4.53488	0.340826	0.143409	3.9445	0.999936	IV00_00003169	GO:0005829;GO:0005730;GO:0005654;GO:0005634;GO:0005886;GO:0000981;GO:0001227;GO:0000977;GO:0004842;GO:0008270;GO:0045347;GO:0000122;GO:0051865;GO:0006355	maker-chr2-snap-gene-313.71	NFX1	Transcriptional repressor NF-X1 (Homo sapiens)
IV00_00003170	0.0719167	4.5628	0.815044	0.0185798	6.83305	0.926851	-0.0577467	4.18256	0.909707	0.0282951	3.58603	0.999936	IV00_00003170	GO:0005829;GO:0005730;GO:0005654;GO:0005634;GO:0005886;GO:0000981;GO:0001227;GO:0000977;GO:0004842;GO:0008270;GO:0045347;GO:0000122;GO:0051865;GO:0006355	maker-chr2-snap-gene-313.72	NFX1	Transcriptional repressor NF-X1 (Bos taurus)
IV00_00003171	-0.359095	7.39795	0.200133	-0.151663	6.1487	0.595828	-0.162287	4.79707	0.484429	0.112853	5.98588	0.999936	IV00_00003171	GO:0005829;GO:0005730;GO:0005654;GO:0005634;GO:0005886;GO:0000981;GO:0001227;GO:0000977;GO:0004842;GO:0008270;GO:0045347;GO:0000122;GO:0051865;GO:0006355	maker-chr2-augustus-gene-313.68	NA	Protein of unknown function
IV00_00003174	0.143365	4.58394	0.607023	0.139373	4.70961	0.848159	-0.0865086	6.02848	0.805479	0.0990849	1.5898	0.999936	IV00_00003174	GO:0005623;GO:0032590;GO:0043198;GO:0016021;GO:0005887;GO:0043025;GO:0043204;GO:0005886;GO:0045202;GO:0008519;GO:0015108;GO:0015379;GO:0019901;GO:0015696;GO:0006884;GO:0030644;GO:0006873;GO:0007268;GO:0055064;GO:1902476;GO:0006821;GO:0060996;GO:0006971;GO:0051452;GO:0006811;GO:0007612;GO:0035264;GO:0055075;GO:1990573;GO:0006813;GO:0042493;GO:0040040	maker-chr2-snap-gene-314.62	Slc12a7	Solute carrier family 12 member 7 (Mus musculus)
IV00_00003178	0.679819	6.65149	0.0063031	3.42298	0.304439	0.0712852	0.432531	5.304	0.045554	0.18851	5.82297	0.999936	IV00_00003178	NA	maker-chr2-augustus-gene-314.59	Golga4	Golgin subfamily A member 4 (Mus musculus)
IV00_00003179	1.39697	4.19631	0.00483529	1.62167	5.92702	0.0523935	1.30883	1.11598	0.0345103	1.38287	2.06577	0.999936	IV00_00003179	GO:0005737;GO:0005829;GO:0070062;GO:0005794;GO:0000139;GO:0005654;GO:0005802;GO:0051020;GO:0043001;GO:0045773;GO:0016192	maker-chr2-snap-gene-314.65	GOLGA4	Golgin subfamily A member 4 (Homo sapiens)
IV00_00003184	-0.782716	5.69876	0.0040968	1.18865	4.82162	0.0382477	-0.514056	5.85231	0.0293733	0.974434	5.07278	0.999936	IV00_00003184	GO:0030275;GO:0009950;GO:0006355;GO:0016055	maker-chr2-augustus-gene-314.58	LRRFIP2	Leucine-rich repeat flightless-interacting protein 2 (Bos taurus)
IV00_00003185	-1.57556	0.0172466	0.0744064	-0.188633	7.69256	0.394865	-0.492346	11.3099	0.279052	-0.0990527	7.04135	0.999936	IV00_00003185	GO:0005887;GO:0042101;GO:0004888;GO:0002250;GO:0006955	maker-chr2-augustus-gene-314.61	TRGC1	T-cell receptor gamma chain C region 1 (Homo sapiens)
IV00_00003186	-0.136869	0.583557	0.865531	0.0817869	1.08997	0.946666	-0.155593	0.642434	0.928972	0.0189678	4.85189	0.999936	IV00_00003186	GO:0009897;GO:0042101;GO:0002250;GO:0045087	augustus_masked-chr2-processed-gene-314.5	TRGV3	T-cell receptor gamma chain V region PT-gamma-1/2 (Homo sapiens)
IV00_00003214	0.17049	5.45577	0.36764	0.357504	1.30319	0.726321	0.232325	3.51642	0.651719	0.0632641	4.28372	0.999936	IV00_00003214	GO:0005737;GO:0005634;GO:0106035	maker-chr2-snap-gene-317.81	YAE1D1	Yae1 domain-containing protein 1 (Homo sapiens)
IV00_00003216	0.0897118	4.66031	0.646513	-0.275358	0.55771	0.864833	0.146383	1.74388	0.823452	0.0394614	6.78999	0.999936	IV00_00003216	GO:0009986;GO:0032154;GO:0030659;GO:0070062;GO:0090543;GO:0005925;GO:0005886;GO:0051117;GO:0031755;GO:0019003;GO:0005525;GO:0003924;GO:0017022;GO:0031625;GO:0031532;GO:0007049;GO:0051301;GO:0006935;GO:0006887;GO:0035722;GO:0061024;GO:0051665;GO:0001843;GO:0051491;GO:0007265;GO:0017157;GO:0007165	maker-chr2-augustus-gene-317.76	RALA	Ras-related protein Ral-A (Homo sapiens)
IV00_00003218	0.503196	3.04688	0.144694	-0.21456	4.64007	0.531279	0.214426	7.49865	0.416137	0.63984	0.927722	0.999936	IV00_00003218	GO:0005694;GO:0002945;GO:0000307;GO:0008024;GO:0005829;GO:0005576;GO:0005615;GO:1904813;GO:0005794;GO:0000790;GO:0019908;GO:0016607;GO:0005654;GO:0005634;GO:0005524;GO:0030332;GO:0004693;GO:0004672;GO:0019901;GO:0003723;GO:0008353;GO:0008134;GO:0044212;GO:0000380;GO:0030097;GO:0007275;GO:2000737;GO:0043312;GO:0070816;GO:0008284;GO:0045944;GO:0032968;GO:0006468;GO:0007088;GO:0006368;GO:0016032	maker-chr2-snap-gene-317.83	CDK13	Cyclin-dependent kinase 13 (Homo sapiens)
IV00_00003219	0.0809333	4.65936	0.727217	-0.0539365	5.04175	0.895407	-0.0709065	5.35282	0.864686	-0.0773096	2.21712	0.999936	IV00_00003219	GO:0005694;GO:0002945;GO:0000307;GO:0008024;GO:0005829;GO:0005576;GO:0005615;GO:1904813;GO:0005794;GO:0000790;GO:0019908;GO:0016607;GO:0005654;GO:0005634;GO:0005524;GO:0030332;GO:0004693;GO:0004672;GO:0019901;GO:0003723;GO:0008353;GO:0008134;GO:0044212;GO:0000380;GO:0030097;GO:0007275;GO:2000737;GO:0043312;GO:0070816;GO:0008284;GO:0045944;GO:0032968;GO:0006468;GO:0007088;GO:0006368;GO:0016032	maker-chr2-augustus-gene-317.78	CDK13	Cyclin-dependent kinase 13 (Homo sapiens)
IV00_00003220	0.0338257	2.63771	0.943085	0.0241917	6.98826	0.97759	-0.0164864	7.61668	0.969376	0.00423972	6.38182	0.999936	IV00_00003220	NA	augustus_masked-chr2-processed-gene-318.1	Mplkip	M-phase-specific PLK1-interacting protein (Mus musculus)
IV00_00003230	1.24023	0.932894	0.511808	-0.352962	3.05567	0.807407	0.275133	4.07608	0.749073	0.0383006	5.39471	0.999936	IV00_00003230	GO:0043509;GO:0005576;GO:0005615;GO:0043512;GO:0048471;GO:0005125;GO:0008083;GO:0005179;GO:0042802;GO:0034711;GO:0017046;GO:0044877;GO:0005102;GO:0070699;GO:0032924;GO:0007050;GO:0071397;GO:0071372;GO:0035987;GO:0097191;GO:0061029;GO:0000082;GO:0097154;GO:0001942;GO:0002244;GO:0042541;GO:0008584;GO:0001707;GO:0048333;GO:0045786;GO:0030308;GO:0008285;GO:0051799;GO:0042476;GO:0001541;GO:0032270;GO:…	augustus_masked-chr2-processed-gene-320.0	INHBA	Inhibin beta A chain (Gallus gallus)
IV00_00003234	1.85291	3.6367	0.00912985	0.674047	4.96167	0.100319	0.919385	2.90043	0.0624298	0.217358	6.92481	0.999936	IV00_00003234	NA	augustus_masked-chr2-processed-gene-320.3	GLI3	Transcriptional activator GLI3 (Fragment) (Gallus gallus)
IV00_00003246	-0.17569	4.93528	0.40973	0.158933	5.25061	0.752343	0.415485	4.47874	0.680618	0.048751	4.78132	0.999936	IV00_00003246	NA	maker-chr2-snap-gene-321.64	NA	UPF0415 protein C7orf25 homolog (Bos taurus)
IV00_00003248	-0.456661	6.79687	0.00888186	1.69708	0.786217	0.098297	-0.607215	3.85695	0.0611579	-1.00858	3.12967	0.999936	IV00_00003248	GO:0005737;GO:0005829;GO:0070062;GO:0005576;GO:1904813;GO:0005654;GO:0005634;GO:0000932;GO:0000502;GO:0005839;GO:0019773;GO:0034774;GO:0004175;GO:0004298;GO:0031145;GO:0002479;GO:0038095;GO:0070498;GO:0000165;GO:0090090;GO:0010972;GO:0043312;GO:0038061;GO:0090263;GO:0043687;GO:0010498;GO:0010499;GO:0043161;GO:0016579;GO:0000209;GO:0006521;GO:1902036;GO:1901990;GO:0043488;GO:0061418;GO:0009615;GO:…	maker-chr2-augustus-gene-321.62	PSMA2	Proteasome subunit alpha type-2 (Homo sapiens)
IV00_00003249	-0.634751	5.52819	0.00833044	-0.62704	4.91078	0.0923741	0.398766	7.92678	0.057934	0.171316	8.17755	0.999936	IV00_00003249	GO:0005743;GO:0005762;GO:0003735;GO:0006412	maker-chr2-augustus-gene-321.61	MRPL32	39S ribosomal protein L32%2C mitochondrial (Bos taurus)
IV00_00003254	0.905902	5.43635	0.138627	0.847319	-0.482424	0.52306	-0.303037	3.25672	0.40502	-0.247473	0.90666	0.999936	IV00_00003254	GO:0005737;GO:0005829;GO:0061630;GO:0090090;GO:2000650;GO:0045732;GO:0043161;GO:0000209;GO:0016567;GO:0048814;GO:0006511	augustus_masked-chr2-processed-gene-322.37	HECW1	E3 ubiquitin-protein ligase HECW1 (Homo sapiens)
IV00_00003257	0.690927	4.26153	0.245857	-0.291805	5.99576	0.637863	0.174442	4.52723	0.544074	0.0838042	4.22884	0.999936	IV00_00003257	GO:0005737;GO:0005829;GO:0061630;GO:0090090;GO:2000650;GO:0045732;GO:0043161;GO:0000209;GO:0016567;GO:0048814;GO:0006511	maker-chr2-snap-gene-322.47	HECW1	E3 ubiquitin-protein ligase HECW1 (Homo sapiens)
IV00_00003258	0.649262	5.39964	0.0072071	0.99473	4.54921	0.0791387	1.02305	5.85134	0.0495854	-0.697712	5.07727	0.999936	IV00_00003258	GO:0005634;GO:0005524;GO:0004674;GO:0006915;GO:0035556;GO:0043065;GO:2000377	maker-chr2-augustus-gene-322.46	STK17A	Serine/threonine-protein kinase 17A (Oryctolagus cuniculus)
IV00_00003265	0.292329	3.71675	0.30731	0.148145	4.00153	0.692766	0.19171	2.80993	0.609756	-0.0775486	4.15458	0.999936	IV00_00003265	GO:0005829;GO:0070062;GO:0004074;GO:0008270;GO:0042167;GO:0055114	maker-chr2-snap-gene-323.74	Blvra	Biliverdin reductase A (Mus musculus)
IV00_00003268	-0.338217	6.10854	0.258765	-0.32513	3.86591	0.6511	-0.145985	4.20275	0.558781	-0.178635	2.98694	0.999936	IV00_00003268	GO:0030659;GO:0005768;GO:0031301	maker-chr2-augustus-gene-323.72	Vopp1	Vesicular%2C overexpressed in cancer%2C prosurvival protein 1 (Rattus norvegicus)
IV00_00003269	0.530996	9.69019	0.0688842	-0.211831	6.18567	0.378758	0.345385	6.54143	0.264907	-0.300353	2.60251	0.999936	IV00_00003269	GO:0030864;GO:0005829;GO:0005654;GO:0005634;GO:0005886;GO:0005524;GO:0003824;GO:0005525;GO:0032266;GO:0070273;GO:0010314;GO:0045892;GO:0009789	maker-chr2-augustus-gene-323.73	LANCL2	LanC-like protein 2 (Homo sapiens)
IV00_00003271	1.92206	2.46135	0.00267297	-0.902467	4.21579	0.02025	2.65893	-0.342073	0.0191769	-2.73553	0.0284085	0.999936	IV00_00003271	GO:0005524;GO:0004714	maker-chr2-augustus-gene-324.59	V-ERBB	Tyrosine-protein kinase transforming protein erbB (Avian leukosis virus)
IV00_00003273	1.88069	1.94567	0.0237761	0.444171	4.44962	0.20166	-0.386384	6.25539	0.128582	-0.655261	3.47844	0.999936	IV00_00003273	GO:0005789;GO:0010008;GO:0000139;GO:0016021;GO:0031965;GO:0005634;GO:0005886;GO:0005524;GO:0004713;GO:0004714;GO:0071364;GO:0007173;GO:0007611	maker-chr2-augustus-gene-324.60	EGFR	Epidermal growth factor receptor (Fragment) (Gallus gallus)
IV00_00003278	-0.749922	4.8416	0.00255169	7.10014	1.18115	0.0180445	-0.662203	8.93684	0.0163603	0.600782	5.24422	0.999936	IV00_00003278	GO:0005789;GO:0016021;GO:0015450;GO:0008320;GO:0045047	maker-chr2-augustus-gene-326.54	Sec61g	Protein transport protein Sec61 subunit gamma (Mus musculus)
IV00_00003295	0.0187181	4.04243	0.978593	0.00774993	5.60837	0.989604	0.00939458	4.04624	0.99054	0.00295872	4.30871	0.999936	IV00_00003295	GO:0030673;GO:0030424;GO:0009986;GO:0030425;GO:0005769;GO:0060076;GO:0005794;GO:0016021;GO:0044224;GO:0016020;GO:0043005;GO:0044309;GO:0043025;GO:0033010;GO:0033270;GO:0005886;GO:0097060;GO:0008076;GO:0019899;GO:0044325;GO:0002020;GO:0030534;GO:0007155;GO:0045163;GO:1905962;GO:0007612;GO:0021761;GO:0031175;GO:0048812;GO:0008038;GO:0071205;GO:0035176;GO:0042297;GO:0071625	maker-chr2-augustus-gene-330.113	Cntnap2	Contactin-associated protein-like 2 (Mus musculus)
IV00_00003300	-0.271053	7.2097	0.0459233	0.43017	5.3149	0.309666	0.246437	4.99809	0.207542	-0.358724	1.78143	0.999936	IV00_00003300	GO:1990452;GO:0019005;GO:0031625;GO:0016567;GO:0031146	maker-chr2-augustus-gene-331.63	CUL1	Cullin-1 (Pongo abelii)
IV00_00003303	0.457501	2.00025	0.210138	0.296889	3.38246	0.606679	-0.299483	2.28331	0.498227	-0.273982	3.05606	0.999936	IV00_00003303	GO:0035098;GO:0018024;GO:1990841;GO:0048565;GO:0031101;GO:0007507;GO:0070734;GO:0045814;GO:0048511;GO:0001894	maker-chr2-augustus-gene-331.66	EZH2	Histone-lysine N-methyltransferase EZH2 (Macaca fascicularis)
IV00_00003309	-0.254893	6.87181	0.209394	0.110638	9.95532	0.60637	-0.20523	4.71137	0.497309	-0.115791	4.97653	0.999936	IV00_00003309	GO:0005623;GO:0009986;GO:0005783;GO:0005788;GO:0005615;GO:0042470;GO:0015037;GO:0003756;GO:0003723;GO:0045454;GO:0061077;GO:0006457;GO:0009306;GO:0034976	maker-chr2-augustus-gene-331.67	PDIA4	Protein disulfide-isomerase A4 (Homo sapiens)
IV00_00003313	0.00869651	3.79	0.977814	-0.00554339	4.1761	0.989573	-0.0291835	2.09688	0.98891	-0.00559258	6.58223	0.999936	IV00_00003313	GO:0005783;GO:0005576;GO:0032991;GO:0061077;GO:1904027;GO:0018400	maker-chr2-augustus-gene-331.64	CRTAP	Cartilage-associated protein (Homo sapiens)
IV00_00003317	0.0961421	6.11368	0.705294	-0.0642253	4.24823	0.888684	0.388953	2.21993	0.854514	0.0545831	1.81538	0.999936	IV00_00003317	GO:0016020;GO:0019005;GO:0005516;GO:0016567;GO:0010506;GO:0014066;GO:0031146	maker-chr2-augustus-gene-331.65	FBXL2	F-box/LRR-repeat protein 2 (Homo sapiens)
IV00_00003318	-0.525331	7.79471	0.00823986	1.35407	3.82688	0.0890024	-0.547189	6.08899	0.0566173	-0.439934	2.32821	0.999936	IV00_00003318	GO:0005829;GO:0000790;GO:0005654;GO:0005634;GO:0003677;GO:0003700;GO:0000981;GO:0043565;GO:0003714;GO:0001525;GO:0045892;GO:0006357;GO:0019079	maker-chr2-augustus-gene-332.46	UBP1	Upstream-binding protein 1 (Homo sapiens)
IV00_00003320	0.0566988	5.33904	0.824416	-0.0355898	4.24436	0.931328	-0.103521	7.53954	0.91338	0.0503597	1.36904	0.999936	IV00_00003320	GO:0005829;GO:0000790;GO:0005654;GO:0005634;GO:0003677;GO:0003700;GO:0000981;GO:0043565;GO:0003714;GO:0001525;GO:0045892;GO:0006357;GO:0019079	maker-chr2-snap-gene-332.51	UBP1	Upstream-binding protein 1 (Homo sapiens)
IV00_00003331	0.105492	7.51427	0.528102	-0.0837021	4.9998	0.813743	0.157481	2.97528	0.756965	-0.0458689	5.82165	0.999936	IV00_00003331	GO:0042641;GO:0005923;GO:0005623;GO:0005829;GO:0070971;GO:0070062;GO:1903561;GO:0090543;GO:0005925;GO:0001772;GO:0043231;GO:0042470;GO:0016020;GO:0005815;GO:0048306;GO:0042803;GO:0031871;GO:0000915;GO:0006915;GO:0070830;GO:0045199;GO:0061952;GO:0000281;GO:0036258;GO:1903543;GO:1903553;GO:0051260;GO:0015031;GO:0010824;GO:1903551;GO:0090559;GO:0090611;GO:0046755;GO:0039702;GO:0019058	maker-chr2-snap-gene-332.49	PDCD6IP	Programmed cell death 6-interacting protein (Homo sapiens)
IV00_00003351	-1.61249	5.1114	0.0664352	-0.87543	3.4424	0.371283	-1.60899	2.15861	0.258918	0.09352	7.0882	0.999936	IV00_00003351	GO:0005524;GO:0004672;GO:0004674;GO:0035556;GO:1900181;GO:0018105	augustus_masked-chr2-processed-gene-336.4	Dclk3	Serine/threonine-protein kinase DCLK3 (Mus musculus)
IV00_00003353	-0.480229	4.6675	0.253429	-0.158087	5.90555	0.643679	-0.29658	4.06069	0.552667	0.520902	-0.229965	0.999936	IV00_00003353	NA	maker-chr2-augustus-gene-336.90	TRANK1	TPR and ankyrin repeat-containing protein 1 (Homo sapiens)
IV00_00003356	-0.426085	5.88883	0.128577	-0.802434	3.31611	0.50519	0.294841	6.39177	0.38745	0.227001	5.40984	0.999936	IV00_00003356	GO:0005715;GO:0001673;GO:0016020;GO:0032300;GO:0032389;GO:0005654;GO:0005634;GO:0000795;GO:0005524;GO:0016887;GO:0003682;GO:0019899;GO:0032137;GO:0006303;GO:0016321;GO:0008630;GO:0045190;GO:0007060;GO:0043060;GO:0051257;GO:0045141;GO:0006298;GO:0045950;GO:0000289;GO:0048477;GO:0048298;GO:0048304;GO:0000712;GO:0009617;GO:0016446;GO:0007283;GO:0007129	maker-chr2-snap-gene-336.92	MLH1	DNA mismatch repair protein Mlh1 (Homo sapiens)
IV00_00003357	-0.820187	6.69503	0.00482234	1.88675	3.80743	0.052268	-0.590413	5.79164	0.0341689	2.09984	0.258188	0.999936	IV00_00003357	GO:0140284;GO:0016021;GO:0043231;GO:0031902;GO:0005765;GO:0016020;GO:0044232;GO:0015485;GO:0042803;GO:0006700;GO:0099044	maker-chr2-augustus-gene-336.91	STARD3NL	MLN64 N-terminal domain homolog (Homo sapiens)
IV00_00003366	0.27663	6.11095	0.398544	-0.570223	0.850181	0.744523	0.431597	1.18613	0.673159	0.126691	8.28961	0.999936	IV00_00003366	GO:0005509;GO:0008289;GO:0007160	maker-chr2-augustus-gene-337.46	EPDR1	Mammalian ependymin-related protein 1 (Macaca fascicularis)
IV00_00003369	1.49638	0.221347	0.278109	-0.213861	5.03822	0.668725	0.340482	7.08664	0.581112	-0.0721734	5.42099	0.999936	IV00_00003369	GO:0005615;GO:0016021;GO:0005634;GO:0017147;GO:0060349;GO:0060070;GO:0030154;GO:0090090;GO:0008285;GO:0043433;GO:0046329;GO:2000051;GO:2000119;GO:0055062;GO:0043065;GO:0090263;GO:0045606;GO:0010628;GO:1902174;GO:0002092;GO:0030510	maker-chr2-snap-gene-337.49	SFRP4	Secreted frizzled-related protein 4 (Homo sapiens)
IV00_00003396	-0.245546	4.18803	0.85484	0.0738314	3.98035	0.943499	-0.0761826	2.24541	0.92657	0.0301016	2.34367	0.999936	IV00_00003396	GO:0032059;GO:0099738;GO:0030496;GO:0005654;GO:0003779;GO:0045296;GO:0017049;GO:0000915;GO:0030865;GO:0090521;GO:0002244;GO:0000281;GO:1904172;GO:1904498;GO:0007096;GO:0000921;GO:0031106	maker-chr2-snap-gene-339.126	ANLN	Actin-binding protein anillin (Homo sapiens)
IV00_00003401	0.963688	3.59051	0.0206242	-0.450753	7.4745	0.175081	-0.538707	5.26484	0.113639	0.329274	2.94005	0.999936	IV00_00003401		maker-chr2-snap-gene-339.125	Kiaa0895	Uncharacterized protein KIAA0895 (Mus musculus)
IV00_00003412	1.05757	4.54921	0.023957	2.88618	0.723687	0.201901	-0.4298	3.46114	0.128865	-0.372845	3.198	0.999936	IV00_00003412	GO:0003677;GO:0006281	augustus_masked-chr2-processed-gene-339.5	EEPD1	Endonuclease/exonuclease/phosphatase family domain-containing protein 1 (Homo sapiens)
IV00_00003422	-0.0160255	8.87665	0.931798	0.0406364	1.29729	0.973087	-0.0216771	3.63987	0.964992	-0.00945473	5.18122	0.999936	IV00_00003422	GO:0000777;GO:0030496;GO:0031514;GO:0031105;GO:0005819;GO:0005525;GO:0007049;GO:0030154;GO:0051301;GO:0060271;GO:0016476;GO:0007283	maker-chr2-augustus-gene-339.123	2021-09-07	Septin-7 (Pongo abelii)
IV00_00003424	0.254021	8.17755	0.0890756	1.02632	1.29968	0.428217	-0.85021	4.62296	0.310239	0.467983	6.33438	0.999936	IV00_00003424	GO:0000777;GO:0030496;GO:0031514;GO:0031105;GO:0005819;GO:0005525;GO:0007049;GO:0030154;GO:0051301;GO:0060271;GO:0016476;GO:0007283	maker-chr2-augustus-gene-339.124	2021-09-07	Septin-7 (Fragment) (Pan troglodytes)
IV00_00003433	-0.0794313	6.0232	0.676124	0.0559247	5.64044	0.874757	-0.0909582	6.27514	0.836477	-0.0521854	6.11388	0.999936	IV00_00003433	GO:0007283	maker-chr2-augustus-gene-340.79	HERPUD2	Homocysteine-responsive endoplasmic reticulum-resident ubiquitin-like domain member 2 protein (Bos taurus)
IV00_00003494	-0.18495	6.82693	0.276125	1.17051	-0.987707	0.66597	0.0900261	7.20179	0.576259	0.110704	4.53001	0.999936	IV00_00003494	GO:0008253;GO:0000287;GO:0000166;GO:0016791;GO:0016740;GO:0009117	maker-chr2-augustus-gene-343.126	NT5C3A	Cytosolic 5'-nucleotidase 3A (Gallus gallus)
IV00_00003496	0.760279	3.6059	0.184495	-0.133893	7.86735	0.576907	-1.08156	1.40367	0.466429	0.794609	-0.754633	0.999936	IV00_00003496	GO:0005509;GO:0003755;GO:0006457	maker-chr2-snap-gene-343.140	FKBP9	Peptidyl-prolyl cis-trans isomerase FKBP9 (Bos taurus)
IV00_00003501	0.00113138	4.92303	0.996665	0.00043567	4.56974	0.999076	-0.000642924	7.32688	0.998068	-0.000288765	7.34564	0.999936	IV00_00003501	GO:0046872;GO:0003723;GO:0050890;GO:0008380	snap_masked-chr2-processed-gene-343.91	RP9	Retinitis pigmentosa 9 protein (Homo sapiens)
IV00_00003504	0.225462	6.53498	0.0721267	-0.620554	2.7322	0.389986	0.258359	3.70921	0.273589	0.127743	9.0542	0.999936	IV00_00003504	GO:0005819;GO:0014032;GO:0014029;GO:0006513;GO:0006417	maker-chr2-augustus-gene-343.128	KBTBD2	Kelch repeat and BTB domain-containing protein 2 (Homo sapiens)
IV00_00003505	1.08241	5.55809	0.00344612	1.45162	6.1798	0.0288091	1.27058	4.48233	0.025112	-0.704884	3.34627	0.999936	IV00_00003505	GO:0016477	maker-chr2-augustus-gene-343.132	Avl9	Late secretory pathway protein AVL9 homolog (Mus musculus)
IV00_00003510	0.328294	5.72763	0.339809	-0.0901542	7.12689	0.710538	-0.142414	5.91364	0.635059	0.256268	-0.0865088	0.999936	IV00_00003510	GO:0044877;GO:1903568;GO:1903565	maker-chr2-augustus-gene-343.129	LZTFL1	Leucine zipper transcription factor-like protein 1 (Bos taurus)
IV00_00003512	0.170504	1.60935	0.850649	0.0620434	2.8982	0.941333	0.0728423	5.92168	0.922388	-0.0351032	1.39511	0.999936	IV00_00003512	GO:0005886;GO:0015171;GO:0015193;GO:0005328;GO:0006865;GO:0015838;GO:0015816;GO:0035524;GO:0015824	maker-chr2-snap-gene-343.139	Slc6a20	Sodium- and chloride-dependent transporter XTRP3 (Rattus norvegicus)
IV00_00003513	-0.526706	6.30935	0.00780172	-2.50968	4.9918	0.0845786	-0.712968	5.11516	0.0534653	0.201993	7.07359	0.999936	IV00_00003513	GO:0005737;GO:0005829;GO:0034709;GO:0005634;GO:0034715;GO:0071011;GO:0034719;GO:0097526;GO:0005685;GO:0005689;GO:0005686;GO:0071007;GO:0071005;GO:0005687;GO:0046540;GO:0005682;GO:0003723;GO:1990446;GO:0000398;GO:0000387	maker-chr2-augustus-gene-343.133	Snrpd1	Small nuclear ribonucleoprotein Sm D1 (Mus musculus)
IV00_00003515	0.0733277	6.09337	0.622776	-0.0570229	5.6969	0.852694	-0.110642	8.05686	0.810505	0.254554	-1.06485	0.999936	IV00_00003515	GO:0016021;GO:0016791;GO:0043812;GO:0046856	maker-chr2-snap-gene-343.143	SACM1L	Phosphatidylinositide phosphatase SAC1 (Pongo abelii)
IV00_00003525	1.03717	1.28063	0.152486	0.22794	5.50563	0.542324	-0.498867	3.8665	0.430529	0.0719443	7.17835	0.999936	IV00_00003525	GO:0005737;GO:0005925;GO:0005654;GO:0005634;GO:0000932;GO:0005886;GO:0016442;GO:0005667;GO:0046872;GO:0003714;GO:0016477;GO:0033962;GO:0007010;GO:0035195;GO:0090090;GO:0035331;GO:0045668;GO:0045892;GO:0002076;GO:0016310;GO:2000637;GO:0008360;GO:0006355;GO:0001666	snap_masked-chr2-processed-gene-343.125	Limd1	LIM domain-containing protein 1 (Mus musculus)
IV00_00003533	-1.00992	7.47975	0.00222624	3.86457	6.30698	0.014511	-0.663993	7.20752	0.0129387	0.381093	3.92959	0.999936	IV00_00003533	GO:0016021;GO:0042277	augustus_masked-chr2-processed-gene-344.1	TMEM158	Transmembrane protein 158 (Homo sapiens)
IV00_00003538	1.26184	2.33116	0.151544	0.999546	0.175038	0.540882	0.354882	3.53062	0.428705	0.128938	7.89564	0.999936	IV00_00003538	GO:0005886	maker-chr2-augustus-gene-344.75	CDCP1	CUB domain-containing protein 1 (Homo sapiens)
IV00_00003549	0.0398921	4.39808	0.869902	-0.0379308	5.81124	0.949009	0.0519134	6.01093	0.931386	-0.0224242	4.73968	0.999936	IV00_00003549	GO:0000139;GO:0016021;GO:0016020;GO:0016409;GO:0019706;GO:0018230;GO:1903546;GO:0018345;GO:0006612	maker-chr2-augustus-gene-344.77	ZDHHC3	Palmitoyltransferase ZDHHC3 (Homo sapiens)
IV00_00003552	2.29726	1.09087	0.021542	0.546668	8.28749	0.182572	-0.563303	3.43816	0.11673	-0.170745	7.3503	0.999936	IV00_00003552	GO:0070062;GO:0005794;GO:0046872;GO:0003810;GO:0018149	maker-chr2-snap-gene-345.115	TGM4	Protein-glutamine gamma-glutamyltransferase 4 (Homo sapiens)
IV00_00003561	-0.156893	-0.905762	0.897216	-0.0356039	7.05771	0.957934	0.0225258	4.57336	0.946089	0.024881	3.11078	0.999936	IV00_00003561	GO:0005874;GO:0000922;GO:0005524;GO:0008574;GO:0008017;GO:0051299;GO:0007018;GO:0090307	maker-chr2-snap-gene-345.116	KIF15	Kinesin-like protein KIF15 (Homo sapiens)
IV00_00003562	0.667885	0.649199	0.24647	-0.200695	4.57349	0.638234	0.115505	7.34171	0.5447	0.0673682	7.45213	0.999936	IV00_00003562	GO:0005871;GO:0016020;GO:0005874;GO:0005873;GO:0005819;GO:0005524;GO:0016887;GO:0008017;GO:0003777;GO:0003774;GO:0019886;GO:0007018;GO:0000278;GO:0006890	maker-chr2-augustus-gene-345.114	KIF15	Kinesin-like protein KIF15 (Homo sapiens)
IV00_00003564	-0.178118	3.02304	0.577415	-0.10699	3.61116	0.834601	-0.462293	9.16899	0.785254	0.0869742	8.82546	0.999936	IV00_00003564		augustus_masked-chr2-processed-gene-345.1	RCJMB04_19n18	Uncharacterized protein KIAA1143 homolog (Gallus gallus)
IV00_00003607	-0.7419	10.009	0.00857021	0.587619	7.51744	0.0946946	-1.7659	0.269279	0.0590084	-0.395048	2.95251	0.999936	IV00_00003607	GO:0045177;GO:0016323;GO:0030877;GO:1990907;GO:0070369;GO:0005923;GO:0016342;GO:0005623;GO:0005938;GO:0030054;GO:0071944;GO:0031253;GO:0005911;GO:0005813;GO:0005737;GO:0005829;GO:0043198;GO:0005916;GO:0016600;GO:0014704;GO:0030027;GO:0016328;GO:0016020;GO:0031528;GO:0005719;GO:0031965;GO:0044798;GO:0005634;GO:0048471;GO:0005886;GO:0099092;GO:0045211;GO:0098831;GO:0042734;GO:0032991;GO:0032993;GO:…	maker-chr2-augustus-gene-346.43	CTNNB1	Catenin beta-1 (Canis familiaris)
IV00_00003618	0.452863	6.81281	0.0500674	0.155208	8.21754	0.319597	0.346922	5.01209	0.221058	-0.148172	7.84768	0.999936	IV00_00003618	GO:0005623;GO:0005938;GO:0005737;GO:0031410;GO:0030425;GO:0005769;GO:0031966;GO:0005739;GO:0005634;GO:0048471;GO:0050811;GO:0017022;GO:0005102;GO:0030911;GO:0008089;GO:0098957;GO:0019896;GO:0048813;GO:0008333;GO:0048311;GO:0022008;GO:0050772;GO:0008104;GO:0006605;GO:0047496	maker-chr2-augustus-gene-347.72	Trak1	Trafficking kinesin-binding protein 1 (Mus musculus)
IV00_00003620	-2.90756	4.87474	0.0040968	0.710663	4.64011	0.0382816	1.65059	2.74757	0.0293733	0.509786	12.371	0.999936	IV00_00003620	GO:0005179;GO:0007409;GO:0007586;GO:0001764	maker-chr2-snap-gene-347.75	CCK	Cholecystokinin (Struthio camelus)
IV00_00003633	-0.836264	8.0989	0.00258249	0.781701	7.76679	0.0183318	1.03899	2.87386	0.0165743	-1.96745	2.86168	0.999936	IV00_00003633	GO:0003723;GO:0003743	maker-chr2-augustus-gene-347.73	EIF1B	Eukaryotic translation initiation factor 1b (Sus scrofa)
IV00_00003637	-0.439035	4.41618	0.533795	-0.132879	4.97725	0.816102	0.254234	1.44063	0.759999	-0.143462	0.709916	0.999936	IV00_00003637	GO:0048471;GO:0030133;GO:0003779;GO:0017022;GO:0017137;GO:0008270;GO:0006886;GO:0032024	maker-chr2-snap-gene-348.54	MYRIP	Rab effector MyRIP (Homo sapiens)
IV00_00003650	-0.864837	-0.743817	0.541271	0.0576997	6.25162	0.821136	0.139448	4.71967	0.765268	0.0506912	4.95841	0.999936	IV00_00003650	GO:0005216;GO:0008381;GO:0005245;GO:0050910;GO:1903169;GO:0060005	maker-chr2-augustus-gene-349.114	Tmc2	Transmembrane channel-like protein 2 (Mus musculus)
IV00_00003656	-0.407597	8.67541	0.0580052	0.267177	5.85752	0.347657	0.414981	6.09637	0.242672	0.133117	5.93649	0.999936	IV00_00003656	GO:0005634;GO:0005886;GO:0043236;GO:0005055;GO:0003735;GO:0002181;GO:0000028;GO:0006412	maker-chr2-augustus-gene-349.119	RPSA	40S ribosomal protein SA (Taeniopygia guttata)
IV00_00003659	0.304997	3.77914	0.167486	-0.768392	1.34406	0.56121	0.298752	5.738	0.450297	0.160453	5.59505	0.999936	IV00_00003659	GO:0005739;GO:0015187;GO:0030218;GO:1904983;GO:0006783	maker-chr2-augustus-gene-349.120	SLC25A38	Solute carrier family 25 member 38 (Bos taurus)
IV00_00003669	0.0221073	2.09317	0.962943	0.00756172	5.94822	0.987668	-0.0422631	1.52465	0.98287	0.00477732	4.61742	0.999936	IV00_00003669	GO:0016021;GO:0043025;GO:0005886;GO:0019957;GO:0016493;GO:0019956;GO:0019722;GO:0060326;GO:0006935;GO:0048872;GO:0006955;GO:0006954;GO:0001764;GO:0007204;GO:0050927;GO:0046677;GO:0009617;GO:0009314;GO:0002507	maker-chr2-augustus-gene-349.116	Ccr4	C-C chemokine receptor type 4 (Mus musculus)
IV00_00003673	0.488608	4.12663	0.113906	0.556694	5.73811	0.48009	1.62798	-0.58766	0.363124	-0.160351	6.00262	0.999936	IV00_00003673	GO:0005975	maker-chr2-snap-gene-349.129	GLB1	Beta-galactosidase (Macaca fascicularis)
IV00_00003675	0.198666	3.5412	0.372003	-0.143277	3.8017	0.729695	-0.145045	7.675	0.655859	-0.152772	7.4834	0.999936	IV00_00003675	GO:0046872	augustus_masked-chr2-processed-gene-349.10	TMPPE	Transmembrane protein with metallophosphoesterase domain (Homo sapiens)
IV00_00003678	0.379826	3.20255	0.38433	-0.198168	3.2876	0.736891	-0.673129	-0.200292	0.665204	-0.058235	6.15845	0.999936	IV00_00003678	GO:0005794;GO:0043231;GO:0005770;GO:0005764;GO:0016020;GO:0046872;GO:0072383;GO:1901098	maker-chr2-augustus-gene-349.122	FYCO1	FYVE and coiled-coil domain-containing protein 1 (Homo sapiens)
IV00_00003679	0.877867	4.62048	0.0285892	-0.463136	5.38602	0.22622	-0.285685	6.00894	0.146085	-0.417427	6.233	0.999936	IV00_00003679	GO:0005794;GO:0043231;GO:0005770;GO:0005764;GO:0016020;GO:0046872;GO:0072383;GO:1901098	maker-chr2-augustus-gene-349.123	FYCO1	FYVE and coiled-coil domain-containing protein 1 (Homo sapiens)
IV00_00003690	0.202635	4.41155	0.420707	-0.327337	5.81978	0.7582	0.478187	1.4342	0.690676	-0.0814273	2.64645	0.999936	IV00_00003690	GO:0000794;GO:0005737;GO:0043231;GO:0001673;GO:0005815;GO:0016604;GO:0005654;GO:0005634;GO:0005886;GO:0016605;GO:0000922;GO:0003677;GO:0042802;GO:0008022;GO:0006974;GO:0006259;GO:0006281;GO:0006260;GO:0006270;GO:0033314;GO:0007095;GO:1901796;GO:0010212	maker-chr2-snap-gene-349.126	TOPBP1	DNA topoisomerase 2-binding protein 1 (Homo sapiens)
IV00_00003691	0.062461	7.33923	0.63853	-0.122795	6.73316	0.860502	-0.0811027	6.0232	0.819571	0.0270878	5.22107	0.999936	IV00_00003691	GO:0005829;GO:0005886	maker-chr2-snap-gene-350.59	CDV3	Protein CDV3 homolog (Homo sapiens)
IV00_00003697	0.174628	3.02358	0.754839	0.0299574	7.16754	0.90377	-0.116392	4.92275	0.879926	-0.0172355	5.78633	0.999936	IV00_00003697	GO:0030054;GO:0030425;GO:0005769;GO:0010008;GO:0016021;GO:0014069;GO:0036477;GO:1990416;GO:0097484;GO:0021542;GO:0098815;GO:0031175;GO:0051388;GO:0097106;GO:0006898;GO:0008090	snap_masked-chr2-processed-gene-350.54	TMEM108	Transmembrane protein 108 (Homo sapiens)
IV00_00003704	0.886507	4.37815	0.0598032	-0.475743	5.05334	0.355149	-1.13099	-0.378598	0.247052	-0.636142	2.93194	0.999936	IV00_00003704	GO:0005576;GO:0003283;GO:0060271;GO:0060027;GO:0071908;GO:0007368;GO:0071910;GO:0035469;GO:0071909;GO:0060287;GO:0001947;GO:0001822;GO:0060993;GO:0030324;GO:0048496;GO:0090090;GO:0045494;GO:2000167;GO:2000095;GO:0072189;GO:0016055	maker-chr2-augustus-gene-351.57	NPHP3	Nephrocystin-3 (Homo sapiens)
IV00_00003706	-0.0405849	5.4983	0.776294	0.048593	9.06698	0.91129	0.0349279	5.86537	0.891128	0.0229071	4.09871	0.999936	IV00_00003706	GO:0005634;GO:0005524;GO:0046872;GO:0071566;GO:1990592;GO:0032446;GO:0071569	maker-chr2-augustus-gene-351.60	UBA5	Ubiquitin-like modifier-activating enzyme 5 (Gallus gallus)
IV00_00003707	0.422063	4.04463	0.0914854	0.292262	4.91081	0.433953	0.147024	6.4455	0.317466	0.11317	5.22793	0.999936	IV00_00003707	GO:0050660;GO:0016627;GO:0006635	maker-chr2-snap-gene-351.64	ACAD11	Acyl-CoA dehydrogenase family member 11 (Gallus gallus)
IV00_00003709	-1.14889	-0.771873	0.339093	-0.205869	5.36296	0.710538	-1.06721	-0.546188	0.635059	-0.159018	2.87983	0.999936	IV00_00003709	GO:0009897;GO:0005887;GO:0005886;GO:0055037;GO:0019957;GO:0016493;GO:0019956;GO:0004950;GO:0005044;GO:0019722;GO:0060326;GO:0006935;GO:0007186;GO:0006955;GO:0007204	augustus_masked-chr2-processed-gene-351.5	ACKR4	Atypical chemokine receptor 4 (Bos taurus)
IV00_00003710	-0.0866804	3.48447	0.817717	-0.0568853	4.41278	0.92858	-0.247799	3.75153	0.910969	-0.0277079	3.93205	0.999936	IV00_00003710	GO:0050660;GO:0016627;GO:0006635	maker-chr2-augustus-gene-351.59	ACAD11	Acyl-CoA dehydrogenase family member 11 (Gallus gallus)
IV00_00003711	0.200047	6.83508	0.257142	0.147311	5.73775	0.648172	-0.47509	4.49312	0.557382	0.12655	8.34407	0.999936	IV00_00003711	GO:0031901;GO:0010008;GO:0070062;GO:0043231;GO:0005765;GO:0016020;GO:0005886;GO:0030667;GO:0007032;GO:0043312;GO:0001649;GO:0015031;GO:0006898;GO:2000641;GO:1902954	maker-chr2-snap-gene-351.70	DNAJC13	DnaJ homolog subfamily C member 13 (Homo sapiens)
IV00_00003727	-0.647889	3.11143	0.0292356	0.543982	5.85625	0.227505	0.679819	2.92336	0.148174	0.643078	1.42913	0.999936	IV00_00003727	GO:0004518;GO:0006281	maker-chr2-snap-gene-353.54	ASTE1	Protein asteroid homolog 1 (Homo sapiens)
IV00_00003728	-0.55732	7.66558	0.00779461	-1.36868	0.456796	0.0845649	0.597573	3.58334	0.0534653	1.14188	2.31712	0.999936	IV00_00003728	GO:0032580;GO:0000139;GO:0016021;GO:0043231;GO:0016020;GO:0005886;GO:0030141;GO:0005802;GO:0030133;GO:0005524;GO:0005509;GO:0005388;GO:0030145;GO:0015410;GO:0008553;GO:0031532;GO:0070588;GO:0006816;GO:0016339;GO:0006874;GO:0030026;GO:0008544;GO:0032468;GO:0032472;GO:0006828;GO:0043123	maker-chr2-augustus-gene-353.53	ATP2C1	Calcium-transporting ATPase type 2C member 1 (Homo sapiens)
IV00_00003731	-0.330143	6.94311	0.0518167	-0.445422	3.41963	0.326476	0.366823	6.20525	0.225121	0.402378	4.51265	0.999936	IV00_00003731	GO:0005770;GO:0015630;GO:0071561;GO:0035032;GO:0034271;GO:0034272;GO:0005524;GO:0004674;GO:0030242;GO:0042149;GO:0045324;GO:0016236;GO:0043552;GO:0006468;GO:0006623;GO:0032801;GO:0032465	maker-chr2-augustus-gene-353.51	PIK3R4	Phosphoinositide 3-kinase regulatory subunit 4 (Homo sapiens)
IV00_00003733	-0.53159	4.37954	0.155544	-0.179148	6.16236	0.54744	-0.279297	3.85776	0.432723	0.16493	4.5625	0.999936	IV00_00003733	GO:0005634;GO:0004198	maker-chr2-augustus-gene-353.52	Capn7	Calpain-7 (Mus musculus)
IV00_00003734	-0.906106	7.51348	0.00286093	0.463417	8.17755	0.0227477	1.22916	4.7339	0.0206435	1.35092	1.48208	0.999936	IV00_00003734	GO:0005739;GO:0016604;GO:0005654;GO:0004860;GO:0017112;GO:0017124;GO:0035556;GO:0061099;GO:0007165	maker-chr2-snap-gene-354.82	SH3BP5	SH3 domain-binding protein 5 (Homo sapiens)
IV00_00003739	-0.128126	2.90931	0.758245	0.10383	5.23489	0.904548	0.0750275	4.17573	0.882596	0.0384948	5.33246	0.999936	IV00_00003739	GO:0052735;GO:0030488	maker-chr2-augustus-gene-354.77	METTL6	Methyltransferase-like protein 6 (Homo sapiens)
IV00_00003740	-0.257828	3.83774	0.232108	0.1005	7.74154	0.625025	-0.276991	4.64395	0.520786	0.0691622	5.90708	0.999936	IV00_00003740	GO:0045171;GO:0043231;GO:0016604;GO:0016607;GO:0005654;GO:0005634;GO:0008023;GO:0008134;GO:0045944	maker-chr2-snap-gene-354.80	EAF1	ELL-associated factor 1 (Pongo abelii)
IV00_00003742	-0.272217	4.01115	0.165995	0.917442	-0.331166	0.56068	-0.983148	6.85886	0.449795	0.175748	3.71867	0.999936	IV00_00003742	GO:0016607;GO:0008023;GO:0006355	maker-chr2-augustus-gene-354.75	Eaf1	ELL-associated factor 1 (Mus musculus)
IV00_00003749	0.363847	1.69058	0.576863	0.133535	3.23147	0.834239	0.180764	3.79594	0.784778	-0.131374	1.93455	0.999936	IV00_00003749	GO:0005737;GO:0005856;GO:0005829;GO:0005794;GO:0005886;GO:0032991;GO:0031982;GO:0003779;GO:0005524;GO:0050700;GO:0016888;GO:0019899;GO:0030544;GO:0051879;GO:0032500;GO:0042834;GO:0019901;GO:0044877;GO:0002253;GO:0071222;GO:0071225;GO:0071224;GO:0002367;GO:0002374;GO:0006952;GO:0042742;GO:0050830;GO:0016045;GO:0009595;GO:0032498;GO:0002381;GO:0006954;GO:0045087;GO:0002227;GO:0035556;GO:0071608;GO:…	maker-chr2-snap-gene-354.85	NOD1	Nucleotide-binding oligomerization domain-containing protein 1 (Homo sapiens)
IV00_00003751	-0.104842	4.16066	0.641908	-0.209272	3.37162	0.862067	0.114191	4.97569	0.821716	-0.0671607	2.80493	0.999936	IV00_00003751	GO:0003839;GO:0042803;GO:0006750;GO:0001836	maker-chr2-augustus-gene-354.79	GGCT	Gamma-glutamylcyclotransferase (Bos taurus)
IV00_00003754	1.6203	6.21209	0.0763843	2.66743	0.125543	0.401559	-0.319636	3.07748	0.287364	0.0836941	7.86088	0.999936	IV00_00003754	GO:0102490;GO:0005524;GO:0102485;GO:0102486;GO:0102491;GO:0102488;GO:0102487;GO:0102489;GO:0017110;GO:0017111;GO:0034656;GO:0009134;GO:0009143	maker-chr2-snap-gene-355.58	ENTPD3	Ectonucleoside triphosphate diphosphohydrolase 3 (Homo sapiens)
IV00_00003755	0.0646846	8.3981	0.777723	-0.0527785	4.83861	0.912323	-0.0545636	4.04987	0.892643	0.0842206	0.458242	0.999936	IV00_00003755	GO:0070062;GO:0016020;GO:0014069;GO:0045296;GO:0003723;GO:0003735;GO:0000184;GO:0042273;GO:0006364;GO:0006614;GO:0006412;GO:0006413;GO:0019083	maker-chr2-augustus-gene-355.56	RPL14	60S ribosomal protein L14 (Homo sapiens)
IV00_00003757	0.343115	-0.973594	0.841369	-0.0473723	3.15022	0.938549	-0.0361194	4.68777	0.919242	-0.0519858	0.716985	0.999936	IV00_00003757	GO:0005576;GO:0005794;GO:0043231	augustus_masked-chr2-processed-gene-355.1	FAM198A	Protein FAM198A (Homo sapiens)
IV00_00003761	0.114858	6.41329	0.811137	-0.06802	4.04639	0.925958	0.0541569	7.17649	0.908014	0.123536	1.57115	0.999936	IV00_00003761	NA	augustus_masked-chr2-processed-gene-355.2	POMGNT2	Protein O-linked-mannose beta-1%2C4-N-acetylglucosaminyltransferase 2 (Gallus gallus)
IV00_00003769	0.617538	6.70533	0.0144884	2.14106	2.21501	0.138784	0.468157	5.55033	0.086621	-0.162151	4.96214	0.999936	IV00_00003769	GO:0005524;GO:0000287;GO:0004674;GO:0035556;GO:0030099;GO:0006468	snap_masked-chr2-processed-gene-356.67	SNRK	SNF-related serine/threonine-protein kinase (Homo sapiens)
IV00_00003772	0.312541	5.01293	0.15485	-0.16995	4.55081	0.546154	-0.43833	1.633	0.432382	-0.20112	6.03753	0.999936	IV00_00003772	GO:0005886;GO:0005227;GO:0005229;GO:0006812;GO:0006821	maker-chr2-augustus-gene-356.83	ANO10	Anoctamin-10 (Homo sapiens)
IV00_00003774	-0.0326573	3.37112	0.931381	0.0105726	5.65673	0.973087	0.0421244	5.52582	0.964665	-0.0106169	5.43068	0.999936	IV00_00003774	GO:0003841;GO:0030154;GO:0006631;GO:0010891;GO:0006654;GO:0051006;GO:0010898	maker-chr2-augustus-gene-356.81	ABHD5	1-acylglycerol-3-phosphate O-acyltransferase ABHD5 (Pongo abelii)
IV00_00003775	-0.54875	5.33252	0.0381973	0.827367	2.84668	0.278787	-0.22714	5.23543	0.183886	0.178694	7.62701	0.999936	IV00_00003775	GO:0003841;GO:0052689;GO:0042171;GO:0030154;GO:0006631;GO:0055088;GO:0010891;GO:0006654;GO:0010898	maker-chr2-snap-gene-356.85	ABHD5	1-acylglycerol-3-phosphate O-acyltransferase ABHD5 (Pongo abelii)
IV00_00003788	-0.313312	7.17223	0.100954	-1.16707	-1.0943	0.452464	0.230261	7.76648	0.334731	-0.267689	2.62884	0.999936	IV00_00003788	GO:0005739	maker-chr2-augustus-gene-357.82	TCAIM	T-cell activation inhibitor%2C mitochondrial (Homo sapiens)
IV00_00003795	2.12245	0.0499839	0.00606312	-5.94889	0.769109	0.0687801	-0.585107	7.47975	0.0436353	0.164793	6.67342	0.999936	IV00_00003795	NA	maker-chr2-snap-gene-357.90	TRIM71	E3 ubiquitin-protein ligase TRIM71 (Gallus gallus)
IV00_00003797	-0.308568	5.15069	0.124205	0.124928	10.0212	0.497946	-0.547509	4.48461	0.383333	-0.116965	4.96295	0.999936	IV00_00003797	GO:0005634;GO:0031047;GO:0006402;GO:0017148	maker-chr2-snap-gene-357.93	CNOT10	CCR4-NOT transcription complex subunit 10 (Gallus gallus)
IV00_00003799	-0.104794	7.81492	0.412265	-0.219223	2.06423	0.752945	-0.128142	3.91174	0.68244	-0.105585	2.2334	0.999936	IV00_00003799	GO:0005868;GO:0000776;GO:0005874;GO:0000922;GO:0005524;GO:0045504;GO:0019003;GO:0003777;GO:0000226;GO:0007018;GO:0090267	maker-chr2-snap-gene-357.91	DYNC1LI1	Cytoplasmic dynein 1 light intermediate chain 1 (Gallus gallus)
IV00_00003800	0.0873626	1.78732	0.873034	0.0394419	4.14693	0.95024	-0.0824077	1.40774	0.93398	-0.0121564	7.16314	0.999936	IV00_00003800	GO:0016021;GO:0043231;GO:0016020;GO:0005886;GO:0055038;GO:0035579;GO:0032456;GO:0043312;GO:0015031;GO:0031647	maker-chr2-snap-gene-357.92	CMTM6	CKLF-like MARVEL transmembrane domain-containing protein 6 (Pongo abelii)
IV00_00003801	1.53003	0.303056	0.0230998	-1.29073	1.22273	0.195504	-0.342964	7.92609	0.124117	-0.32951	4.48696	0.999936	IV00_00003801	GO:0016020;GO:0005125;GO:0002337;GO:0006935	maker-chr2-snap-gene-357.94	CMTM7	CKLF-like MARVEL transmembrane domain-containing protein 7 (Homo sapiens)
IV00_00003803	-0.514963	1.03978	0.516589	0.213275	2.1087	0.808254	-0.292031	0.628137	0.751452	-0.111233	1.27251	0.999936	IV00_00003803	GO:0005125;GO:0019911;GO:0006935;GO:0042552	maker-chr2-augustus-gene-357.88	CMTM8	CKLF-like MARVEL transmembrane domain-containing protein 8 (Homo sapiens)
IV00_00003805	-0.0519609	6.13386	0.771305	-0.0319724	6.13194	0.907676	-0.0451553	5.65961	0.886655	-0.0965581	0.862271	0.999936	IV00_00003805	GO:0016020;GO:0005886;GO:0044325;GO:0051287;GO:0016616;GO:0042803;GO:0017080;GO:0005975;GO:0046168;GO:0019674;GO:0006734;GO:0033137;GO:0090038;GO:2000010;GO:0010765;GO:0002027;GO:2000649;GO:0060373;GO:0086005	maker-chr2-snap-gene-358.47	Gpd1l	Glycerol-3-phosphate dehydrogenase 1-like protein (Mus musculus)
IV00_00003806	0.293298	4.19591	0.348243	-0.156067	3.44584	0.715605	-0.174285	6.39979	0.639531	-0.189676	1.07189	0.999936	IV00_00003806	GO:0009331;GO:0005886;GO:0044325;GO:0051287;GO:0016616;GO:0042803;GO:0017080;GO:0005975;GO:0046168;GO:0019674;GO:0006734;GO:0033137;GO:0090038;GO:0006654;GO:2000010;GO:0010765;GO:0002027;GO:2000649;GO:0060373;GO:0086005	maker-chr2-augustus-gene-358.43	GPD1L	Glycerol-3-phosphate dehydrogenase 1-like protein (Pongo abelii)
IV00_00003810	-0.0460425	5.08999	0.905779	0.0238049	7.61668	0.961142	0.0156071	6.32633	0.950752	-0.0355003	4.37546	0.999936	IV00_00003810	GO:0043231;GO:0016020;GO:0015485;GO:0008289;GO:0001786;GO:0005548;GO:0032934;GO:0015248;GO:0036150	maker-chr2-augustus-gene-358.41	OSBPL10	Oxysterol-binding protein-related protein 10 (Homo sapiens)
IV00_00003812	-0.00507156	6.88672	0.977873	-0.00412927	6.87746	0.989604	0.0178864	7.04102	0.989481	0.00691532	1.52461	0.999936	IV00_00003812	GO:0034999;GO:0004579;GO:0046872;GO:0043686;GO:0006516;GO:0043687;GO:0018279;GO:0006986;GO:0030433	maker-chr2-snap-gene-358.49	STT3B	Dolichyl-diphosphooligosaccharide--protein glycosyltransferase subunit STT3B (Homo sapiens)
IV00_00003817	0.754385	5.06135	0.0495615	1.20219	2.03962	0.317037	-0.709583	5.7529	0.21718	-0.192807	3.81216	0.999936	IV00_00003817	GO:0004782;GO:0019752	maker-chr2-augustus-gene-359.49	GADL1	Acidic amino acid decarboxylase GADL1 (Homo sapiens)
IV00_00003833	0.00955424	6.0901	0.956856	0.00877852	3.07748	0.986137	-0.0191979	3.75387	0.98092	0.00477387	4.66849	0.999936	IV00_00003833	GO:0044565;GO:0007249;GO:0032607;GO:0032609;GO:0032635;GO:0000278;GO:0042110;GO:0032640	maker-chr2-augustus-gene-363.49	AZI2	5-azacytidine-induced protein 2 (Bos taurus)
IV00_00003834	-0.437219	3.44573	0.141678	-0.256988	5.70911	0.526942	0.172699	8.61676	0.410479	-0.20297	1.42432	0.999936	IV00_00003834	GO:0005739;GO:0046872	maker-chr2-snap-gene-363.53	CMC1	COX assembly mitochondrial protein homolog (Bos taurus)
IV00_00003847	0.545674	1.25033	0.361865	0.126138	5.57775	0.721095	0.236844	2.63526	0.646912	0.229593	0.574677	0.999936	IV00_00003847	GO:0005623;GO:0005737;GO:0031410;GO:0016021;GO:0005886;GO:0032420;GO:0045202;GO:0005452;GO:0008510;GO:0060117;GO:0015701;GO:0060219;GO:0021747;GO:0051453;GO:0061299;GO:0046666;GO:0007601	maker-chr2-snap-gene-364.35	SLC4A7	Sodium bicarbonate cotransporter 3 (Homo sapiens)
IV00_00003848	0.271123	3.60621	0.426017	-0.133925	4.87246	0.761583	0.556891	3.2628	0.692734	0.0921143	3.23837	0.999936	IV00_00003848	GO:0005623;GO:0031410;GO:0016021;GO:0016020;GO:0005886;GO:0032420;GO:0045202;GO:0005452;GO:0008510;GO:0060117;GO:0015701;GO:0051453	maker-chr2-snap-gene-364.36	Slc4a7	Sodium bicarbonate cotransporter 3 (Mus musculus)
IV00_00003852	-0.227611	5.46438	0.404112	-0.386743	0.954305	0.750024	0.171488	4.39261	0.676978	-0.151844	7.21943	0.999936	IV00_00003852	GO:0016021	augustus_masked-chr2-processed-gene-365.33	Lrrc3b	Leucine-rich repeat-containing protein 3B (Mus musculus)
IV00_00003858	-0.385919	4.30056	0.0904729	0.54293	7.02338	0.430649	-0.305052	5.64116	0.313691	0.689658	0.382109	0.999936	IV00_00003858	GO:0004315;GO:0006637;GO:0006633;GO:0051792;GO:0051790	maker-chr2-augustus-gene-366.107	OXSM	3-oxoacyl-[acyl-carrier-protein] synthase%2C mitochondrial (Homo sapiens)
IV00_00003860	-0.392191	6.55884	0.0173372	-0.523092	4.36599	0.152689	-0.794107	4.3686	0.0991434	0.176829	10.3396	0.999936	IV00_00003860	GO:0005634;GO:0046872;GO:0000224;GO:0006516;GO:0006517;GO:0006515	maker-chr2-snap-gene-366.109	NGLY1	Peptide-N(4)-(N-acetyl-beta-glucosaminyl)asparagine amidase (Gallus gallus)
IV00_00003862	0.523447	6.15794	0.0108636	-0.743209	6.14548	0.112058	0.624487	5.27688	0.0700818	-0.44497	1.3972	0.999936	IV00_00003862	GO:1990904;GO:0005524;GO:0003677;GO:0003916;GO:0003918;GO:0046872;GO:0006265;GO:0044774;GO:0000712;GO:0000819	maker-chr2-snap-gene-366.110	TOP2B	DNA topoisomerase 2-beta (Gallus gallus)
IV00_00003863	-0.284383	7.5212	0.0558311	0.450264	2.9155	0.342279	-0.216401	6.20634	0.236595	-0.45869	5.07698	0.999936	IV00_00003863	GO:1990904;GO:0005524;GO:0003677;GO:0003916;GO:0003918;GO:0046872;GO:0006265;GO:0044774;GO:0000712;GO:0000819	maker-chr2-snap-gene-366.111	TOP2B	DNA topoisomerase 2-beta (Gallus gallus)
IV00_00003864	-0.999803	2.31422	0.124947	1.20003	-1.00163	0.49914	0.280483	4.57656	0.383484	0.194622	4.62048	0.999936	IV00_00003864	GO:1990904;GO:0005524;GO:0003677;GO:0003916;GO:0003918;GO:0046872;GO:0006265;GO:0044774;GO:0000712;GO:0000819	snap_masked-chr2-processed-gene-366.99	RARB	Retinoic acid receptor beta (Gallus gallus)
IV00_00003888	0.554416	5.17194	0.189946	0.122328	8.06704	0.584544	-0.224495	5.10601	0.473868	-0.0802368	6.73448	0.999936	IV00_00003888	GO:0000981;GO:0098531;GO:0004879;GO:0030374;GO:0000977;GO:1990837;GO:0038023;GO:0003707;GO:0070324;GO:0008134;GO:0000976;GO:0008270;GO:0009887;GO:0030154;GO:0009755;GO:0007275;GO:0000122;GO:0045944;GO:0033993;GO:0030878;GO:0002154;GO:0060509	maker-chr2-augustus-gene-368.86	THRB	Thyroid hormone receptor beta (Gallus gallus)
IV00_00003890	0.85503	5.49036	0.00447316	-1.75204	3.12412	0.0445057	-0.425522	7.17835	0.0315563	0.499266	5.09009	0.999936	IV00_00003890	GO:0005654;GO:0005634;GO:0090575;GO:0000981;GO:0001227;GO:0098531;GO:0004879;GO:0030374;GO:0000978;GO:0000977;GO:0038023;GO:0003707;GO:0008134;GO:0000976;GO:0008270;GO:0030154;GO:0048512;GO:0097009;GO:0009755;GO:0055088;GO:0007275;GO:0050728;GO:0000122;GO:0045892;GO:0045944;GO:0045893;GO:0042752;GO:0050727;GO:0019216;GO:2001014;GO:0006355;GO:0033993;GO:0006367	maker-chr2-augustus-gene-368.88	NR1D2	Nuclear receptor subfamily 1 group D member 2 (Homo sapiens)
IV00_00003892	-0.242761	8.64292	0.221708	1.04484	0.741013	0.615549	0.340612	5.00322	0.509328	0.277309	1.81468	0.999936	IV00_00003892	GO:0003735;GO:0002181	maker-chr2-augustus-gene-368.89	Rpl15	60S ribosomal protein L15 (Rattus norvegicus)
IV00_00003895	-0.903619	4.02241	0.105732	-0.283677	6.11372	0.463575	-0.318153	5.02351	0.346039	-0.495146	1.42659	0.999936	IV00_00003895	GO:0003924;GO:0007249	augustus_masked-chr2-processed-gene-368.61	NKIRAS1	NF-kappa-B inhibitor-interacting Ras-like protein 1 (Homo sapiens)
IV00_00003896	-0.17798	4.88834	0.272539	0.130137	8.64292	0.662128	-0.319564	3.51098	0.573603	-0.123469	3.72943	0.999936	IV00_00003896	GO:0004842;GO:0019915;GO:0000209	augustus_masked-chr2-processed-gene-368.64	UBE2E1	Ubiquitin-conjugating enzyme E2 E1 (Homo sapiens)
IV00_00003922	-0.375988	0.784985	0.620426	-0.108377	4.51915	0.852448	0.235237	3.81924	0.809733	-0.050518	4.52974	0.999936	IV00_00003922	GO:0005634;GO:0051301;GO:0045132;GO:0071962	maker-chr2-snap-gene-373.31	sgol1	Shugoshin-like 1 (Xenopus laevis)
IV00_00003923	-0.895959	8.14868	0.00463735	-1.36901	7.04083	0.0478272	1.02366	3.61482	0.0324166	-0.419068	4.47858	0.999936	IV00_00003923	GO:0005671;GO:0005813;GO:0031674;GO:0000776;GO:0005654;GO:0005634;GO:0000125;GO:0032991;GO:0016407;GO:0003682;GO:0004861;GO:0004145;GO:0004402;GO:0042826;GO:0004468;GO:0061733;GO:0019901;GO:0000977;GO:0003713;GO:0003712;GO:0008134;GO:0007050;GO:0032869;GO:0006338;GO:0007507;GO:0043966;GO:0043970;GO:0018393;GO:0060173;GO:0018076;GO:0008285;GO:0046600;GO:2000233;GO:0007219;GO:0018394;GO:0045815;GO:…	maker-chr2-augustus-gene-373.29	KAT2B	Histone acetyltransferase KAT2B (Homo sapiens)
IV00_00003927	-0.198693	7.67764	0.137105	0.189977	4.45126	0.518037	0.756306	4.23905	0.402151	0.091189	8.30638	0.999936	IV00_00003927	GO:0005829;GO:0005769;GO:0032009;GO:0005768;GO:0042470;GO:0045335;GO:0030670;GO:0005886;GO:0001726;GO:0036477;GO:0043195;GO:0019003;GO:0005525;GO:0003924;GO:0150093;GO:0045022;GO:0006897;GO:0006909;GO:0045921;GO:0015031;GO:2000286;GO:0051036;GO:0051489;GO:2000300;GO:0036465;GO:0039694	maker-chr2-augustus-gene-373.30	RAB5A	Ras-related protein Rab-5A (Macaca fascicularis)
IV00_00003933	0.414401	-0.446051	0.743571	-0.166862	1.61899	0.900078	0.0661392	6.00092	0.872718	-0.043929	4.43418	0.999936	IV00_00003933	GO:0005249;GO:0071805;GO:0034765;GO:0042391	augustus_masked-chr2-processed-gene-374.48	KCNH8	Potassium voltage-gated channel subfamily H member 8 (Homo sapiens)
IV00_00003977	-0.253887	5.53754	0.50663	0.180383	5.98301	0.804248	-0.113731	6.46924	0.74558	-0.0538997	6.29241	0.999936	IV00_00003977	NA	maker-chr2-augustus-gene-377.61	PLCL2	Inactive phospholipase C-like protein 2 (Homo sapiens)
IV00_00003993	-0.690253	2.23072	0.0827865	-0.576096	3.4539	0.413874	-0.32083	4.65523	0.299255	0.382049	2.05591	0.999936	IV00_00003993	GO:0005739;GO:0016491	maker-chr2-snap-gene-378.78	oxnad1	Oxidoreductase NAD-binding domain-containing protein 1 (Xenopus tropicalis)
IV00_00003994	-0.226239	5.88673	0.301698	-0.434418	0.267024	0.685924	-0.344743	4.06594	0.602623	-0.131395	4.05202	0.999936	IV00_00003994	GO:0005654;GO:0005634;GO:0046872;GO:0050709;GO:0017183;GO:0051099;GO:0002098	maker-chr2-augustus-gene-378.73	Dph3	DPH3 homolog (Mus musculus)
IV00_00004007	-0.256322	6.07718	0.149035	-0.0935459	6.96004	0.536845	0.179761	7.82341	0.423247	-0.149845	4.36666	0.999936	IV00_00004007	GO:0005654	maker-chr2-snap-gene-379.92	ANKRD28	Serine/threonine-protein phosphatase 6 regulatory ankyrin repeat subunit A (Homo sapiens)
IV00_00004008	0.927883	3.02732	0.0253057	1.04093	4.56727	0.208796	-0.99003	2.12176	0.134277	-0.367215	5.16297	0.999936	IV00_00004008	GO:0005730;GO:0043204;GO:0047708;GO:0006768	maker-chr2-snap-gene-379.97	Btd	Biotinidase (Mus musculus)
IV00_00004009	0.0349073	5.01221	0.919248	0.0166554	7.10985	0.966812	-0.0832622	1.3852	0.957378	0.0389788	7.47906	0.999936	IV00_00004009	GO:0005777;GO:0016830;GO:0048037;GO:0042802;GO:0016829;GO:0000287;GO:0030976;GO:0001561;GO:0006629;GO:0051259	maker-chr2-augustus-gene-379.84	Hacl1	2-hydroxyacyl-CoA lyase 1 (Mus musculus)
IV00_00004018	0.101917	3.30669	0.832532	-0.0370909	6.46361	0.934729	-0.0366205	5.91157	0.915169	-0.0259219	3.06252	0.999936	IV00_00004018	GO:0000139;GO:0016020;GO:0005654;GO:0005802;GO:1902387;GO:1902388;GO:0097001;GO:0051861;GO:0017089;GO:0008289;GO:0070273;GO:0035627;GO:0035621;GO:0120009;GO:0006869;GO:0006661;GO:0015031	maker-chr2-snap-gene-379.98	Plekha8	Pleckstrin homology domain-containing family A member 8 (Mus musculus)
IV00_00004019	0.178488	2.48137	0.706347	-0.0675978	7.39795	0.888791	-0.072779	6.8058	0.856118	0.0386145	4.59673	0.999936	IV00_00004019	GO:0016020;GO:0005654;GO:0005802;GO:1902387;GO:1902388;GO:0097001;GO:0051861;GO:0017089;GO:0008289;GO:0070273;GO:0035627;GO:0035621;GO:0120009;GO:0006869	maker-chr2-snap-gene-379.99	Plekha8	Pleckstrin homology domain-containing family A member 8 (Mus musculus)
IV00_00004021	-0.783416	4.08439	0.00682307	-0.525603	4.61201	0.0767061	0.425836	5.80378	0.0481004	0.595307	6.69076	0.999936	IV00_00004021	GO:0003755	maker-chr2-augustus-gene-379.86	FKBP14	Peptidyl-prolyl cis-trans isomerase FKBP14 (Pongo abelii)
IV00_00004023	-0.783722	8.41473	0.00635674	-0.5555	5.55699	0.0717998	0.920291	6.82727	0.0457922	-0.355803	3.6664	0.999936	IV00_00004023	GO:0016805;GO:0006887	maker-chr2-augustus-gene-379.87	SCRN1	Secernin-1 (Bos taurus)
IV00_00004024	0.265215	5.57553	0.870382	0.0449252	3.39431	0.949148	-0.0273635	5.69387	0.931602	-0.0105407	7.73542	0.999936	IV00_00004024	GO:0051015;GO:0017124;GO:0000147;GO:0051666;GO:0030048;GO:0030154;GO:0006897;GO:0007275;GO:0051127;GO:0008360;GO:0007283	maker-chr2-augustus-gene-379.91	Wipf3	WAS/WASL-interacting protein family member 3 (Mus musculus)
IV00_00004028	0.209506	0.827996	0.828308	-0.0361883	4.45455	0.933752	-0.0359335	5.22322	0.914426	-0.0818028	1.14308	0.999936	IV00_00004028	GO:0007275	augustus_masked-chr2-processed-gene-380.46	PRR15	Proline-rich protein 15 (Homo sapiens)
IV00_00004043	1.07917	6.05014	0.0492171	-0.28658	6.36202	0.315403	0.47809	5.95798	0.215919	1.32541	0.932894	0.999936	IV00_00004043	GO:0046696;GO:0001530;GO:0006954;GO:0045087;GO:0002718;GO:0034142	maker-chr2-augustus-gene-380.70	Tril	TLR4 interactor with leucine rich repeats (Mus musculus)
IV00_00004051	1.09964	0.246714	0.142017	0.337902	4.47779	0.527142	1.27485	-0.00683413	0.410984	0.0832151	6.78701	0.999936	IV00_00004051	GO:0001228;GO:0003700;GO:0060612;GO:0045444;GO:0045944;GO:0045893	maker-chr2-augustus-gene-381.84	Creb5	Cyclic AMP-responsive element-binding protein 5 (Mus musculus)
IV00_00004087	-0.460903	8.7157	0.0153926	1.32404	5.78221	0.143894	-0.434738	6.04583	0.0925077	-0.287911	2.34358	0.999936	IV00_00004087	GO:0043130;GO:0006915;GO:0043066;GO:0032088	maker-chr2-augustus-gene-382.53	TAX1BP1	Tax1-binding protein 1 homolog (Pongo abelii)
IV00_00004091	0.0971849	4.29705	0.725671	0.128282	1.31945	0.894844	0.0715792	6.45564	0.863653	-0.0547268	4.59487	0.999936	IV00_00004091	GO:0051287;GO:0050661;GO:0006574	snap_masked-chr2-processed-gene-383.65	HIBADH	3-hydroxyisobutyrate dehydrogenase%2C mitochondrial (Pongo abelii)
IV00_00004155	0.0232065	6.73331	0.946424	-0.0522868	-0.841576	0.980107	-0.0200356	8.26586	0.972203	-0.00568601	4.67885	0.999936	IV00_00004155	GO:0031313;GO:0005815;GO:0005634;GO:0030141;GO:0005545;GO:0051117;GO:0030282;GO:0045453;GO:0055074;GO:1990830;GO:0060271;GO:0006897;GO:0007032;GO:0001696;GO:0030316;GO:0071539;GO:0061512;GO:0015031;GO:0097178;GO:0044691	maker-chr2-augustus-gene-385.93	Snx10	Sorting nexin-10 (Mus musculus)
IV00_00004156	-0.0932016	4.66926	0.787279	0.0345278	6.2863	0.918877	-0.123277	3.30244	0.899934	-0.013797	7.51581	0.999936	IV00_00004156	GO:0005783;GO:0031313;GO:0005634;GO:0030141;GO:0005545;GO:0051117;GO:0030282;GO:0045453;GO:0055074;GO:1990830;GO:0060271;GO:0006897;GO:0007032;GO:0001696;GO:0030316;GO:0071539;GO:0061512;GO:0015031;GO:0097178;GO:0044691	maker-chr2-snap-gene-385.99	Snx10	Sorting nexin-10 (Mus musculus)
IV00_00004162	-0.0561916	8.75737	0.615134	-0.0846102	5.55689	0.849059	0.150311	7.46243	0.806631	0.292986	1.29578	0.999936	IV00_00004162	GO:0005635;GO:0005719;GO:0005720;GO:0031618;GO:0090734;GO:0005819;GO:1990226;GO:0042802;GO:0019904;GO:0006974;GO:0006325;GO:0045892;GO:0048511	maker-chr2-augustus-gene-385.95	CBX3	Chromobox protein homolog 3 (Pongo abelii)
IV00_00004163	-0.472105	9.68585	0.00267297	-0.683007	4.68164	0.0215887	0.904019	3.9587	0.0194152	1.34612	3.57626	0.999936	IV00_00004163	GO:0070062;GO:0005654;GO:0005634;GO:1990904;GO:0035198;GO:0003730;GO:0003729;GO:1990247;GO:0003723;GO:0043047;GO:1990428;GO:0006406;GO:0000398;GO:0031053;GO:0051252	maker-chr2-snap-gene-385.97	Hnrnpa2b1	Heterogeneous nuclear ribonucleoproteins A2/B1 (Mus musculus)
IV00_00004166	-0.0927346	3.33571	0.863543	0.132536	0.134047	0.946647	0.0902004	5.17617	0.928899	0.0621866	0.037233	0.999936	IV00_00004166	GO:0005634;GO:0003700;GO:0000981;GO:0001227;GO:0000978;GO:0003713;GO:0000976;GO:0045893;GO:0006357;GO:0006366	maker-chr2-augustus-gene-385.96	NFE2L3	Nuclear factor erythroid 2-related factor 3 (Homo sapiens)
IV00_00004202	-0.0825355	-0.792999	0.965348	-0.00533755	4.81523	0.988762	-0.0329288	-0.274048	0.983979	0.00248546	6.90033	0.999936	IV00_00004202	GO:0043025;GO:0043204;GO:0001664;GO:0033685;GO:0007218;GO:0032100	maker-chr2-augustus-gene-387.47	GNIH	Gonadotropin inhibitory hormone peptides (Coturnix coturnix japonica)
IV00_00004204	-0.754876	8.95871	0.00506724	-1.783	3.72045	0.0567053	-0.755866	3.2867	0.0367325	-0.378756	4.5989	0.999936	IV00_00004204	GO:0009055;GO:0020037;GO:0046872	maker-chr2-augustus-gene-387.48	CYC	Cytochrome c (Dromaius novaehollandiae)
IV00_00004212	1.40167	2.9185	0.00711422	-1.56341	2.62447	0.0789599	0.748275	7.52051	0.0495027	0.203049	6.23668	0.999936	IV00_00004212	GO:0032433;GO:0043231;GO:0016020;GO:0031965;GO:0097038;GO:0005886;GO:0015485;GO:0008289;GO:0032934;GO:0015248;GO:0006699	maker-chr2-snap-gene-387.55	OSBPL3	Oxysterol-binding protein-related protein 3 (Homo sapiens)
IV00_00004213	1.11001	0.524512	0.0575922	0.60228	2.10092	0.347088	-1.9645	-1.01302	0.241764	0.16653	4.87128	0.999936	IV00_00004213	GO:0032433;GO:0043231;GO:0016020;GO:0031965;GO:0097038;GO:0005886;GO:0015485;GO:0008289;GO:0032934;GO:0015248	maker-chr2-snap-gene-387.56	OSBPL3	Oxysterol-binding protein-related protein 3 (Homo sapiens)
IV00_00004214	0.907297	1.45445	0.163069	-0.280627	2.6292	0.555514	-0.326448	2.08494	0.444228	-0.148776	6.00535	0.999936	IV00_00004214	GO:0032433;GO:0043231;GO:0016020;GO:0031965;GO:0097038;GO:0005886;GO:0015485;GO:0008289;GO:0032934;GO:0015248;GO:0006699	maker-chr2-snap-gene-387.57	OSBPL3	Oxysterol-binding protein-related protein 3 (Homo sapiens)
IV00_00004215	0.921396	2.35737	0.0304615	0.380027	6.48473	0.237218	-0.275512	7.79712	0.153119	-0.431511	1.47442	0.999936	IV00_00004215	GO:0032433;GO:0043231;GO:0016020;GO:0031965;GO:0097038;GO:0005886;GO:0015485;GO:0008289;GO:0032934;GO:0015248	maker-chr2-snap-gene-387.58	Osbpl3	Oxysterol-binding protein-related protein 3 (Mus musculus)
IV00_00004217	0.329562	5.59867	0.132973	-0.747143	0.351876	0.510978	0.523554	5.49346	0.396925	-0.111779	4.55762	0.999936	IV00_00004217	GO:0005886;GO:1901612;GO:0005546;GO:0008219;GO:0071356;GO:0098586;GO:0070265;GO:2001244;GO:0043410;GO:0070269	maker-chr2-augustus-gene-388.87	DFNA5	Non-syndromic hearing impairment protein 5 (Homo sapiens)
IV00_00004218	0.835897	4.2908	0.026057	-0.680296	2.1469	0.211707	-0.411465	5.20183	0.137281	-0.216649	10.0254	0.999936	IV00_00004218	GO:0005886;GO:0065003	maker-chr2-snap-gene-388.92	MPP6	MAGUK p55 subfamily member 6 (Homo sapiens)
IV00_00004221	-2.03862	7.92495	0.0498711	1.8533	0.491706	0.31941	-0.281384	5.89447	0.220615	-0.213047	4.14849	0.999936	IV00_00004221	GO:0098992;GO:0001664;GO:0005179;GO:0005184;GO:0021954;GO:0021987;GO:0007631;GO:0031175;GO:0007218;GO:0008217	snap_masked-chr2-processed-gene-388.82	NPY	Pro-neuropeptide Y (Gallus gallus)
IV00_00004224	-1.1835	2.62041	0.0539754	-1.56155	2.61838	0.333589	-0.363038	5.5068	0.230092	0.124308	6.59205	0.999936	IV00_00004224		maker-chr2-snap-gene-388.93	Fam221a	Protein FAM221A (Rattus norvegicus)
IV00_00004225	-0.412168	6.77907	0.0985546	-0.177967	6.8688	0.448428	0.437532	4.27386	0.331643	0.852166	0.270657	0.999936	IV00_00004225	GO:0005576	maker-chr2-augustus-gene-388.90	CCDC126	Coiled-coil domain-containing protein 126 (Homo sapiens)
IV00_00004237	1.96713	0.175038	0.108907	0.246741	2.78632	0.469453	0.216341	6.56738	0.352599	0.185614	3.55484	0.999936	IV00_00004237	GO:0003730;GO:0051028;GO:0006417	maker-chr2-snap-gene-389.77	igf2bp3-b	Insulin-like growth factor 2 mRNA-binding protein 3-B (Xenopus laevis)
IV00_00004238	0.617002	-0.0278875	0.564481	0.326249	0.782272	0.832478	-0.308438	3.54938	0.779071	0.0964011	4.63562	0.999936	IV00_00004238	GO:0003730;GO:0051028;GO:0006417	maker-chr2-augustus-gene-389.71	IGF2BP3	Insulin-like growth factor 2 mRNA-binding protein 3 (Gallus gallus)
IV00_00004239	-0.252299	5.30457	0.270263	0.150088	5.63787	0.660468	-0.199066	6.86885	0.571875	-0.0607147	5.61003	0.999936	IV00_00004239	GO:0005739;GO:0043023;GO:0070130;GO:0090071;GO:0017148;GO:0042273	maker-chr2-augustus-gene-389.72	MALSU1	Mitochondrial assembly of ribosomal large subunit protein 1 (Homo sapiens)
IV00_00004240	-0.646207	3.12628	0.57087	-0.108834	2.47586	0.833717	-0.134929	5.83007	0.782219	-0.034041	7.20752	0.999936	IV00_00004240	GO:0016021	maker-chr2-snap-gene-389.79	QNR-71	Protein QNR-71 (Coturnix coturnix japonica)
IV00_00004241	-0.72598	4.14828	0.00391128	0.744341	6.64657	0.0347229	-0.530302	7.19287	0.0276479	0.659086	2.0412	0.999936	IV00_00004241	GO:0031965;GO:0005643;GO:0005654;GO:0005634;GO:0046872;GO:0005049;GO:0003723;GO:0075733;GO:0006406;GO:0006611;GO:0016925;GO:1900034;GO:0060964;GO:0006110;GO:0006409;GO:0016032;GO:0019083	maker-chr2-snap-gene-389.80	NUPL2	Nucleoporin-like protein 2 (Gallus gallus)
IV00_00004242	-0.475211	3.39197	0.20271	0.168126	4.72951	0.600901	-0.552068	3.04671	0.489337	-0.0582688	8.35467	0.999936	IV00_00004242	GO:0005634;GO:0046872;GO:0005049;GO:0051028;GO:0015031	maker-chr2-snap-gene-389.81	NUPL2	Nucleoporin-like protein 2 (Gallus gallus)
IV00_00004245	0.332008	6.5719	0.147801	0.805277	-0.21425	0.535155	0.219143	5.01293	0.421127	0.18326	4.44978	0.999936	IV00_00004245	GO:0048471;GO:0042803;GO:0016567	maker-chr2-augustus-gene-389.76	KLHL7	Kelch-like protein 7 (Gallus gallus)
IV00_00004248	1.21125	3.86137	0.0218337	0.573508	4.15462	0.184795	0.603086	3.10911	0.117884	-0.162167	6.2418	0.999936	IV00_00004248	GO:0005886;GO:0042552;GO:0046854;GO:0072659	maker-chr2-snap-gene-390.70	FAM126A	Hyccin (Gallus gallus)
IV00_00004250	-0.717027	6.55564	0.00483069	0.672258	6.83475	0.0523935	0.97676	3.95148	0.0343058	-0.389692	5.84312	0.999936	IV00_00004250	GO:0005739;GO:0098779;GO:1903955;GO:0030150;GO:0031647	maker-chr2-augustus-gene-390.68	Tomm7	Mitochondrial import receptor subunit TOM7 homolog (Mus musculus)
IV00_00004251	-0.120497	0.982108	0.853702	0.0316542	7.68076	0.943234	0.168591	0.180544	0.925424	0.0301561	0.980849	0.999936	IV00_00004251	GO:0008083;GO:0005138;GO:0006953;GO:0070417;GO:0072540	augustus_masked-chr2-processed-gene-390.5	IL6	Interleukin-6 (Gallus gallus)
IV00_00004263	-0.465306	6.71173	0.266954	0.72225	1.45646	0.658084	-0.226719	5.31085	0.566219	0.219063	3.74561	0.999936	IV00_00004263	GO:0005634;GO:0030742;GO:0017034;GO:0005088;GO:0007399;GO:0007264	maker-chr2-augustus-gene-391.67	RAPGEF5	Rap guanine nucleotide exchange factor 5 (Homo sapiens)
IV00_00004269	2.09274	3.25571	0.0554513	-0.205076	6.27235	0.339882	-0.518991	3.48824	0.235128	-0.112051	5.24912	0.999936	IV00_00004269	GO:0005654;GO:0005634;GO:0008284;GO:0006355	maker-chr2-augustus-gene-391.69	CDCA7L	Cell division cycle-associated 7-like protein (Homo sapiens)
IV00_00004272	-0.0446025	3.53173	0.906939	-0.0402562	3.65621	0.962836	0.025137	3.83446	0.951694	0.0117945	6.1826	0.999936	IV00_00004272	GO:0005654;GO:0005634;GO:0000981;GO:0046872;GO:0043565;GO:0003713;GO:0006357	maker-chr2-snap-gene-391.75	NA	Protein of unknown function
IV00_00004273	0.213327	4.41236	0.569293	0.0714115	6.66626	0.833717	-0.0922512	4.56841	0.781993	-0.092451	3.54401	0.999936	IV00_00004273	GO:0005634;GO:0003677;GO:0003700;GO:0000981;GO:0046872;GO:0043565;GO:0003713;GO:0008016;GO:0006357	maker-chr2-snap-gene-391.76	Sp4	Transcription factor Sp4 (Mus musculus)
IV00_00004280	-0.0506646	1.63132	0.935279	-0.0523642	2.19429	0.975318	0.024453	4.35072	0.966055	-0.00747809	8.55585	0.999936	IV00_00004280	GO:0000981;GO:0046872;GO:0009953;GO:0030326;GO:0009954;GO:0006357	augustus_masked-chr2-processed-gene-392.34	Sp8	Transcription factor Sp8 (Mus musculus)
IV00_00004282	1.65369	1.80214	0.298846	-0.201436	5.45948	0.682865	0.155155	4.43445	0.600543	-0.170204	1.68245	0.999936	IV00_00004282	GO:0031526;GO:0009986;GO:0016021;GO:0046581;GO:0016020;GO:0005886;GO:0005524;GO:0016887;GO:0042623;GO:0042626;GO:0008559;GO:0099038;GO:0015562;GO:0140328;GO:0090554;GO:0090555;GO:0031625;GO:0042910;GO:0033231;GO:0099040;GO:0043215;GO:0060856;GO:1990963;GO:0140115;GO:0000086;GO:0009914;GO:0050892;GO:0035633;GO:0060548;GO:0045332;GO:1901529;GO:1904446;GO:2001025;GO:1902396;GO:2001225;GO:1904478;GO:…	maker-chr2-snap-gene-392.45	ABCB1	Multidrug resistance protein 1 (Homo sapiens)
IV00_00004283	2.72919	1.63436	0.196526	-0.477513	0.497701	0.59076	-1.34986	-0.464782	0.479812	0.199922	5.16589	0.999936	IV00_00004283	GO:0046581;GO:0005524;GO:0042623;GO:0008559;GO:0099038;GO:0015562;GO:0140328;GO:0090554;GO:0090555;GO:0042910;GO:0045332;GO:1990961;GO:1990962	maker-chr2-snap-gene-392.46	ABCB1	Multidrug resistance protein 1 (Cricetulus griseus)
IV00_00004285	0.873728	5.04754	0.0224131	2.61943	0.690064	0.191294	-1.86144	-0.0450804	0.121813	-0.154435	4.59585	0.999936	IV00_00004285	GO:0005925;GO:0034686;GO:0008305;GO:0005886;GO:1990430;GO:0005178;GO:0038023;GO:0051216;GO:0007155;GO:0033627;GO:0016477;GO:0030198;GO:0001573;GO:0007229;GO:0010629;GO:0060674;GO:0045766;GO:0010628;GO:1901388;GO:0001570	maker-chr2-snap-gene-393.45	ITGB8	Integrin beta-8 (Homo sapiens)
IV00_00004286	1.20764	2.92336	0.00753599	-0.521718	5.43998	0.0826863	-0.976177	5.07045	0.0525368	0.458486	1.83194	0.999936	IV00_00004286	GO:0007160;GO:0007229;GO:1901388;GO:0001570	maker-chr2-snap-gene-393.46	ITGB8	Integrin beta-8 (Homo sapiens)
IV00_00004291	-0.732176	4.53588	0.00664716	-0.829297	6.11388	0.0743495	0.863624	3.92728	0.0468041	0.350875	5.40447	0.999936	IV00_00004291	GO:0003899;GO:1990830;GO:0045815;GO:0006363;GO:0006362;GO:0006361	maker-chr2-augustus-gene-394.35	TWISTNB	DNA-directed RNA polymerase I subunit RPA43 (Homo sapiens)
IV00_00004306	0.4685	4.33463	0.0761545	-0.114171	7.01013	0.401318	-0.266663	5.88256	0.286437	0.470886	3.69652	0.999936	IV00_00004306	GO:0035091;GO:0032266;GO:0006886;GO:0009968;GO:0043547	maker-chr2-snap-gene-397.61	Snx13	Sorting nexin-13 (Mus musculus)
IV00_00004309	0.742603	4.32439	0.0103666	-0.984968	1.43511	0.108501	0.541859	5.61403	0.0682384	0.87777	2.8455	0.999936	IV00_00004309	GO:0005634;GO:0003700;GO:0070888;GO:0046983;GO:0007049;GO:0032922;GO:0045892;GO:0045893;GO:0006805	maker-chr2-augustus-gene-397.60	AHR	Aryl hydrocarbon receptor (Delphinapterus leucas)
IV00_00004315	-0.698264	1.87841	0.415784	-0.18076	3.67174	0.754169	0.492797	2.19429	0.685093	0.115288	2.29559	0.999936	IV00_00004315	GO:0042802;GO:0070254;GO:0010811	maker-chr2-augustus-gene-397.59	Agr2	Anterior gradient protein 2 homolog (Mus musculus)
IV00_00004316	-0.554116	7.96498	0.0142522	-1.05393	3.76131	0.137335	0.815641	6.43205	0.0857709	0.380002	3.14884	0.999936	IV00_00004316	GO:0005246;GO:1903169	maker-chr2-augustus-gene-398.47	TSPAN13	Tetraspanin-13 (Bos taurus)
IV00_00004319	-0.497865	6.71058	0.0645912	0.250497	6.31584	0.368055	0.288844	5.15456	0.256253	-0.600666	1.34406	0.999936	IV00_00004319	GO:0005929;GO:0046872	augustus_masked-chr2-processed-gene-398.33	ANKMY2	Ankyrin repeat and MYND domain-containing protein 2 (Gallus gallus)
IV00_00004321	-2.20173	4.50849	0.0455812	-0.274731	6.62978	0.306879	0.623608	6.17593	0.207219	0.486154	1.78325	0.999936	IV00_00004321	GO:0098821;GO:0030514;GO:0090090;GO:0010454;GO:2000016;GO:0045662;GO:0007389;GO:0016055	maker-chr2-augustus-gene-398.46	SOSTDC1	Sclerostin domain-containing protein 1 (Gallus gallus)
IV00_00004329	1.77011	1.89734	0.0382888	0.992039	3.11588	0.278945	-0.362881	6.16534	0.185243	0.28422	3.10472	0.999936	IV00_00004329	GO:0005634;GO:0001228;GO:0003700;GO:0000978;GO:0043565;GO:0001525;GO:0060173;GO:0090051;GO:0045944;GO:0060021;GO:0007519;GO:0061053;GO:0001757	augustus_masked-chr2-processed-gene-399.28	MEOX2	Homeobox protein MOX-2 (Homo sapiens)
IV00_00004337	-0.348613	5.85331	0.533111	0.185029	4.0759	0.816102	-0.13755	4.96167	0.759994	0.227944	-0.413096	0.999936	IV00_00004337	GO:0098978;GO:0005886;GO:0098685;GO:0005524;GO:0005509;GO:0004143;GO:0003951;GO:0046339;GO:0046486;GO:0035556;GO:0046834;GO:0050804;GO:0030168;GO:0007205;GO:0099175;GO:0009617	maker-chr2-snap-gene-403.107	DGKB	Diacylglycerol kinase beta (Homo sapiens)
IV00_00004340	1.53257	6.21423	0.0259477	1.83375	0.0363089	0.211113	0.61795	5.33246	0.136462	-0.239487	5.68974	0.999936	IV00_00004340	GO:0001228;GO:0003700;GO:0000981;GO:0000978;GO:0007411;GO:0030154;GO:0007638;GO:0007517;GO:0048935;GO:0045944;GO:0006357;GO:0006366	maker-chr2-augustus-gene-403.106	ETV1	ETS translocation variant 1 (Homo sapiens)
IV00_00004345	-1.25382	5.69114	0.00531171	1.0103	2.35737	0.0593208	0.919338	3.23189	0.0381475	-0.391884	3.50247	0.999936	IV00_00004345	GO:0005730;GO:0005654;GO:0005634;GO:0005886;GO:0005525;GO:0050873;GO:0006886;GO:0016192	augustus_masked-chr2-processed-gene-403.6	Arl4a	ADP-ribosylation factor-like protein 4A (Rattus norvegicus)
IV00_00004347	0.599891	3.53623	0.346544	0.248579	5.67583	0.714524	-0.245092	2.44462	0.638138	0.36056	3.8749	0.999936	IV00_00004347	GO:0005737;GO:0002102;GO:0051015;GO:0005509;GO:0051693;GO:0051014;GO:0032330	maker-chr2-snap-gene-404.64	SCIN	Adseverin (Gallus gallus)
IV00_00004348	0.626978	1.63467	0.418671	-0.0956084	4.84951	0.755585	0.367698	3.61505	0.688637	0.0801587	6.35898	0.999936	IV00_00004348	GO:0005737;GO:0002102;GO:0051015;GO:0005509;GO:0051693;GO:0051014;GO:0032330	maker-chr2-snap-gene-404.65	SCIN	Adseverin (Gallus gallus)
IV00_00004354	2.79377	0.439589	0.0573991	0.900677	4.23715	0.346741	-0.334016	6.46924	0.241535	-0.121911	6.56606	0.999936	IV00_00004354	GO:0005102;GO:0048856	maker-chr2-snap-gene-404.62	VWDE	von Willebrand factor D and EGF domain-containing protein (Homo sapiens)
IV00_00004357	0.657084	7.35195	0.00577903	1.07076	6.80921	0.0652441	0.603971	5.51247	0.0415931	0.18861	6.54289	0.999936	IV00_00004357	GO:0031902;GO:0005765;GO:0005764;GO:0048813;GO:0007041;GO:0032418;GO:0007040;GO:1900006	maker-chr2-augustus-gene-404.61	Tmem106b	Transmembrane protein 106B (Rattus norvegicus)
IV00_00004365	1.03931	2.42368	0.15385	1.19131	4.32195	0.543055	-0.26162	4.61913	0.431357	-0.177039	6.58375	0.999936	IV00_00004365	GO:0016021;GO:0005886;GO:0031532;GO:0001525;GO:0030154	maker-chr2-snap-gene-405.36	THSD7A	Thrombospondin type-1 domain-containing protein 7A (Homo sapiens)
IV00_00004367	0.51959	2.92464	0.446571	0.182721	2.77382	0.775508	-0.0801856	7.2772	0.708257	0.161141	9.25945	0.999936	IV00_00004367	GO:0016021;GO:0005886;GO:0031532;GO:0001525;GO:0030154	maker-chr2-snap-gene-405.37	Thsd7a	Thrombospondin type-1 domain-containing protein 7A (Mus musculus)
IV00_00004368	0.44969	3.01105	0.472276	-0.279395	8.52392	0.79098	-0.6701	0.303167	0.72438	-0.043433	5.20959	0.999936	IV00_00004368	GO:0016021;GO:0005886;GO:0031532;GO:0001525;GO:0030154	maker-chr2-snap-gene-405.38	THSD7A	Thrombospondin type-1 domain-containing protein 7A (Homo sapiens)
IV00_00004374	-0.698553	8.88127	0.00681711	0.774426	7.87935	0.0764207	0.599685	6.61846	0.0479588	0.163898	5.52495	0.999936	IV00_00004374	GO:0005751;GO:0005739;GO:0004129;GO:0044877	maker-chr2-augustus-gene-407.20	Ndufa4	Cytochrome c oxidase subunit NDUFA4 (Mus musculus)
IV00_00004379	-0.18027	4.92722	0.443018	-0.133202	3.82418	0.773155	0.308275	4.20912	0.706537	-0.0951676	3.9633	0.999936	IV00_00004379	GO:0005576;GO:0005102	augustus_masked-chr2-processed-gene-409.84	NXPH1	Neurexophilin-1 (Pongo abelii)
IV00_00004384	0.566098	5.38227	0.0173227	0.684211	5.20777	0.152632	-0.3334	7.57605	0.0988208	0.81979	4.14083	0.999936	IV00_00004384	GO:0030425;GO:0005794;GO:0000139;GO:0005795;GO:0043231;GO:0048471;GO:0030667;GO:0030672;GO:0019904;GO:0006836;GO:0050796;GO:0046928;GO:0043254;GO:0051049	maker-chr2-augustus-gene-410.73	ICA1	Islet cell autoantigen 1 (Homo sapiens)
IV00_00004391	-0.0464195	3.19266	0.908502	-0.0411532	1.77145	0.963831	-0.112268	0.00690012	0.952594	0.0186884	5.09335	0.999936	IV00_00004391		augustus_masked-chr2-processed-gene-410.6	UMAD1	UBAP1-MVB12-associated (UMA)-domain containing protein 1 (Homo sapiens)
IV00_00004394	-0.788989	4.57098	0.0140895	1.83136	1.06275	0.1357	-0.552786	9.24904	0.0849388	-0.275986	5.14092	0.999936	IV00_00004394	GO:0035861;GO:0003684;GO:0003697;GO:0006284;GO:0042769;GO:0006260;GO:0000724;GO:0070987;GO:0042276;GO:0000082;GO:0036297;GO:0006298;GO:0006289;GO:0006297;GO:0033683;GO:0006295;GO:0006296;GO:0006294;GO:0006293;GO:0042127;GO:1900034;GO:0007346;GO:1901796;GO:0000723;GO:0032201;GO:0006283;GO:0019985	maker-chr2-augustus-gene-410.75	RPA3	Replication protein A 14 kDa subunit (Homo sapiens)
IV00_00004395	0.078797	5.7182	0.69279	0.324321	2.79847	0.881463	0.123356	3.70743	0.847216	0.0664335	4.65407	0.999936	IV00_00004395	NA	maker-chr2-snap-gene-410.83	MIOS	WD repeat-containing protein mio (Homo sapiens)
IV00_00004399	0.794401	3.92105	0.0249583	-0.575403	3.00194	0.207844	0.871317	3.06471	0.133398	-0.398512	1.16972	0.999936	IV00_00004399	GO:0046872;GO:0001525;GO:0001822;GO:0016267	maker-chr2-augustus-gene-410.78	C1GALT1	Glycoprotein-N-acetylgalactosamine 3-beta-galactosyltransferase 1 (Gallus gallus)
IV00_00004405	0.51633	5.73775	0.02481	-0.376082	4.75315	0.207026	0.666434	3.58531	0.132614	0.419203	4.214	0.999936	IV00_00004405	GO:0005524;GO:0006529;GO:0006541;GO:0070981	maker-chr2-augustus-gene-411.83	ASNS	Asparagine synthetase [glutamine-hydrolyzing] (Gallus gallus)
IV00_00004408	-5.14097	7.45026	0.00468803	-3.8812	3.99654	0.048888	0.791442	4.4262	0.032815	-0.187011	6.15175	0.999936	IV00_00004408	GO:0007268;GO:0007218;GO:0007217	maker-chr2-augustus-gene-411.85	Tac1	Protachykinin-1 (Rattus norvegicus)
IV00_00004416	-2.02725	4.49312	0.00614138	-0.99061	6.71173	0.0701385	-0.748396	3.46612	0.0443975	1.44749	6.00153	0.999936	IV00_00004416	GO:0005634;GO:0001228;GO:0003700;GO:0000981;GO:0071837;GO:0000978;GO:0043565;GO:0044212;GO:0048646;GO:0030509;GO:0030154;GO:0008283;GO:0071773;GO:0030326;GO:0001958;GO:0030855;GO:0060325;GO:0042472;GO:0097376;GO:0007399;GO:0021889;GO:0060166;GO:0001649;GO:0090263;GO:0050679;GO:0045944;GO:1901522;GO:0045893;GO:0006357;GO:0060021;GO:0001501	maker-chr2-snap-gene-411.88	DLX5	Homeobox protein DLX-5 (Homo sapiens)
IV00_00004417	-3.18858	4.14856	0.00325408	0.514994	7.35904	0.0272837	0.685478	5.95394	0.0239961	-1.50564	2.56664	0.999936	IV00_00004417	GO:0000978;GO:0043565;GO:0048646;GO:0030154;GO:0030326;GO:0030855;GO:0060322;GO:0042472;GO:0050679;GO:0045944;GO:0006357;GO:0060021	maker-chr2-snap-gene-411.90	Dlx6	Homeobox protein DLX-6 (Mus musculus)
IV00_00004464	-1.17669	3.79594	0.0197191	2.65675	3.45603	0.169603	0.393899	4.43778	0.109561	-0.282267	2.32784	0.999936	IV00_00004464	GO:0005524;GO:0004672;GO:0004674;GO:0004740;GO:0071398;GO:0009267;GO:0042593;GO:0006006;GO:0008286;GO:2000811;GO:1904183;GO:0072593;GO:0010510;GO:0045124;GO:0010565;GO:0042304;GO:0046320;GO:0010906;GO:0006885;GO:0042594	maker-chr2-augustus-gene-413.97	Pdk4	[Pyruvate dehydrogenase (acetyl-transferring)] kinase isozyme 4%2C mitochondrial (Mus musculus)
IV00_00004471	0.111296	6.51229	0.725233	0.242307	1.15352	0.894385	-0.054441	3.98901	0.863554	0.0412827	4.17092	0.999936	IV00_00004471	GO:0004063;GO:0004064;GO:0046872;GO:0009636	maker-chr2-snap-gene-413.103	PON2	Serum paraoxonase/arylesterase 2 (Gallus gallus)
IV00_00004483	0.209555	7.08679	0.120345	-0.387037	2.69635	0.490407	0.268654	5.23595	0.374731	0.290842	2.45214	0.999936	IV00_00004483	GO:0005794;GO:0016021;GO:0005886;GO:0016012;GO:0042383	maker-chr2-snap-gene-414.56	Sgce	Epsilon-sarcoglycan (Mus musculus)
IV00_00004485	-0.122689	6.8589	0.613972	-0.185556	0.654125	0.848964	-0.125	3.48371	0.806276	0.0827708	5.7529	0.999936	IV00_00004485	GO:0016407;GO:0047186;GO:0005975	maker-chr2-augustus-gene-414.55	CASD1	CAS1 domain-containing protein 1 (Homo sapiens)
IV00_00004487	1.75201	2.9453	0.0925969	-0.205602	10.1809	0.436594	-0.450511	6.53133	0.319041	-0.125652	3.89043	0.999936	IV00_00004487	GO:0005615;GO:0005583;GO:0005201;GO:0046872;GO:0030198	maker-chr2-augustus-gene-415.56	COL1A2	Collagen alpha-2(I) chain (Fragments) (Gallus gallus)
IV00_00004488	1.39267	2.24503	0.125469	0.942223	3.57521	0.500149	-2.27627	-0.713719	0.383715	-0.277088	4.04769	0.999936	IV00_00004488	GO:0005615;GO:0005583;GO:0005201;GO:0046872;GO:0030198	maker-chr2-augustus-gene-415.57	COL1A2	Collagen alpha-2(I) chain (Fragments) (Gallus gallus)
IV00_00004489	2.34552	2.27352	0.0124079	-1.0317	3.94384	0.127043	0.696686	4.34488	0.0785446	-0.510762	1.29868	0.999936	IV00_00004489	GO:0005615;GO:0005583;GO:0005201;GO:0046872;GO:0030198	maker-chr2-augustus-gene-415.58	NA	Protein of unknown function
IV00_00004494	-0.311858	3.03791	0.276308	0.879703	-0.341519	0.666054	0.541979	1.77156	0.576523	0.108832	3.67873	0.999936	IV00_00004494	GO:0000137;GO:0031985;GO:0000139;GO:0000138;GO:0030173;GO:0016021;GO:0031201;GO:0005484;GO:0019905;GO:0006888;GO:0015031;GO:0048280;GO:0016192	maker-chr2-augustus-gene-415.55	Bet1	BET1 homolog (Mus musculus)
IV00_00004498	0.196549	4.28307	0.739327	-0.0503796	5.33904	0.898396	-0.146609	1.73442	0.871571	0.0355598	3.31659	0.999936	IV00_00004498	GO:0031681;GO:0003924;GO:0007186	maker-chr2-augustus-gene-415.60	Gng11	Guanine nucleotide-binding protein G(I)/G(S)/G(O) subunit gamma-11 (Rattus norvegicus)
IV00_00004499	0.455243	3.92299	0.420628	-0.443801	0.713589	0.757425	-0.410296	4.39242	0.690302	0.196844	7.28686	0.999936	IV00_00004499	GO:0007596	maker-chr2-augustus-gene-416.11	TFPI2	Tissue factor pathway inhibitor 2 (Bos taurus)
IV00_00004517	-0.993756	2.32085	0.164992	0.135948	5.63359	0.558893	-0.210317	7.74221	0.447206	0.0663107	5.60092	0.999936	IV00_00004517	GO:0000307;GO:0005737;GO:0005829;GO:0005654;GO:0005634;GO:0001726;GO:0005524;GO:0030332;GO:0004693;GO:0098770;GO:0014002;GO:0007050;GO:0043697;GO:0051301;GO:0021542;GO:0000082;GO:0048699;GO:0042063;GO:0060218;GO:0021670;GO:0045786;GO:0045596;GO:0008285;GO:2000773;GO:0050680;GO:2000134;GO:0045656;GO:0045638;GO:0045668;GO:0000122;GO:0007219;GO:0001954;GO:0048146;GO:0010628;GO:0006468;GO:2000145;GO:…	maker-chr2-augustus-gene-417.122	CDK6	Cyclin-dependent kinase 6 (Homo sapiens)
IV00_00004519	-1.73228	7.24876	0.00448665	0.900874	5.41128	0.0457527	-0.353644	6.67934	0.031749	0.173021	7.74916	0.999936	IV00_00004519		maker-chr2-augustus-gene-417.123	FAM133	Protein FAM133 (Gallus gallus)
IV00_00004520	0.486055	2.99413	0.380753	0.0890059	6.9514	0.734326	-0.162977	5.73186	0.662207	-0.106238	9.95867	0.999936	IV00_00004520	GO:0005509	maker-chr2-snap-gene-417.129	efcab1	EF-hand calcium-binding domain-containing protein 1 (Xenopus laevis)
IV00_00004521	-0.958282	3.42496	0.00267297	-1.61566	6.81423	0.0205242	-0.401718	8.06736	0.0191769	2.80464	5.57228	0.999936	IV00_00004521	GO:0005654;GO:0003723	maker-chr2-snap-gene-417.130	Rbm48	RNA-binding protein 48 (Mus musculus)
IV00_00004522	-0.139242	2.3263	0.786842	-0.194737	-0.94017	0.918691	0.0481377	6.79983	0.899105	-0.0456043	5.63563	0.999936	IV00_00004522	GO:0070062;GO:0005778;GO:0005777;GO:0005524;GO:0016887;GO:0042623;GO:0008022;GO:0044877;GO:0060152;GO:0007031;GO:0016558;GO:0006625	maker-chr2-snap-gene-418.58	PEX1	Peroxisome biogenesis factor 1 (Homo sapiens)
IV00_00004523	-0.951483	4.19774	0.00391128	-3.1374	2.19848	0.0348744	-0.471879	6.81727	0.0277241	-0.359408	5.74028	0.999936	IV00_00004523	GO:0070062;GO:0005778;GO:0005777;GO:0005524;GO:0016887;GO:0042623;GO:0008022;GO:0044877;GO:0060152;GO:0007031;GO:0016558;GO:0006625	maker-chr2-augustus-gene-418.48	PEX1	Peroxisome biogenesis factor 1 (Homo sapiens)
IV00_00004524	-1.70189	4.33795	0.00486806	0.990758	4.9143	0.0542002	-0.963264	3.77663	0.035016	0.863411	2.86499	0.999936	IV00_00004524	GO:0043565;GO:0008270;GO:0031497;GO:0006355	maker-chr2-snap-gene-418.62	GATAD1	GATA zinc finger domain-containing protein 1 (Bos taurus)
IV00_00004526	0.0873414	6.73448	0.660985	-0.0335812	7.29186	0.869052	-0.218193	3.46299	0.829141	0.022139	6.04269	0.999936	IV00_00004526	GO:0046872;GO:0031624;GO:0061630;GO:0032436;GO:0000209;GO:0006511	maker-chr2-snap-gene-418.63	ANKIB1	Ankyrin repeat and IBR domain-containing protein 1 (Homo sapiens)
IV00_00004529	-0.468789	6.45023	0.104614	0.398093	4.58412	0.459869	-0.333692	3.35441	0.343175	0.252725	2.03954	0.999936	IV00_00004529	GO:0005737;GO:0005856;GO:0005615;GO:0005886;GO:0030695;GO:0008017;GO:0005546;GO:0001525;GO:0045454;GO:0016525;GO:2000352;GO:0010596;GO:0001937;GO:2000114;GO:0007264	maker-chr2-augustus-gene-418.49	KRIT1	Krev interaction trapped protein 1 (Homo sapiens)
IV00_00004530	-0.0672066	8.27438	0.732258	-0.247119	0.563847	0.896802	-0.0411286	5.28273	0.868734	0.0478791	7.21577	0.999936	IV00_00004530	GO:0016021;GO:0043231;GO:0005886;GO:0020037;GO:0005506;GO:0016491;GO:0008398;GO:0006695;GO:0033488;GO:1900222;GO:0042177;GO:0050709;GO:0055114;GO:0006694;GO:0016126;GO:0016125	maker-chr2-augustus-gene-418.50	CYP51A1	Lanosterol 14-alpha demethylase (Sus scrofa)
IV00_00004531	-0.0784789	7.68388	0.632845	0.167195	6.18183	0.856857	0.0818224	6.61998	0.817342	0.148648	1.42772	0.999936	IV00_00004531	GO:0005795;GO:0060090;GO:0051661;GO:0007020;GO:1903358;GO:0007165	maker-chr2-snap-gene-418.64	AKAP9	A-kinase anchor protein 9 (Homo sapiens)
IV00_00004533	1.11	4.04097	0.0048485	0.601362	5.67214	0.0532879	-0.503733	4.98166	0.0348938	0.211464	6.55884	0.999936	IV00_00004533	GO:0005856;GO:0005829;GO:0044307;GO:0099147;GO:0098978;GO:0005794;GO:0005795;GO:0043231;GO:0043025;GO:0097060;GO:0008076;GO:0003677;GO:0044325;GO:0060090;GO:0015459;GO:0034237;GO:0005102;GO:0061337;GO:0071320;GO:0007268;GO:0097711;GO:0000086;GO:0051661;GO:0007020;GO:0007194;GO:0031116;GO:0033138;GO:1901018;GO:0098909;GO:0010389;GO:1903358;GO:0086091;GO:0060306;GO:0098962;GO:0060307;GO:0051602;GO:…	maker-chr2-augustus-gene-418.56	AKAP9	A-kinase anchor protein 9 (Homo sapiens)
IV00_00004534	1.60427	5.52829	0.00412973	1.08356	6.31786	0.0389949	1.17672	6.63689	0.0297388	-0.369274	4.543	0.999936	IV00_00004534	GO:0005801;GO:0005737;GO:0044307;GO:0099147;GO:0005794;GO:0005795;GO:0043025;GO:0000242;GO:0097060;GO:0060090;GO:0015459;GO:0034237;GO:0051661;GO:0007020;GO:0007194;GO:0033138;GO:1901018;GO:1903358;GO:0060307;GO:0060009;GO:0007165;GO:0007283	maker-chr2-snap-gene-418.66	AKAP9	A-kinase anchor protein 9 (Homo sapiens)
IV00_00004541	-0.244901	5.87176	0.306173	-0.20295	2.01073	0.690932	0.283549	1.47844	0.608435	0.0691585	4.63761	0.999936	IV00_00004541	NA	snap_masked-chr2-processed-gene-419.40	FZD1	Frizzled-1 (Gallus gallus)
IV00_00004548	0.496527	5.51826	0.0155937	-0.59595	4.69443	0.144585	-0.544034	7.92713	0.0930723	0.169461	6.9701	0.999936	IV00_00004548	GO:0016328	maker-chr2-snap-gene-421.47	CLDN12	Claudin-12 (Pongo abelii)
IV00_00004549	-0.0343251	4.82839	0.903733	0.022691	3.64518	0.960423	0.063195	2.08264	0.948642	0.00685208	7.11656	0.999936	IV00_00004549	GO:0042254	maker-chr2-snap-gene-421.48	GTPBP10	GTP-binding protein 10 (Homo sapiens)
IV00_00004551	1.02695	5.11434	0.0486222	-0.280012	6.63723	0.313149	-1.31727	0.29904	0.214932	-0.177679	5.56069	0.999936	IV00_00004551	GO:0097225;GO:0030154;GO:0042048;GO:1905516;GO:1902093;GO:1990834;GO:0007608;GO:0007283	maker-chr2-snap-gene-421.49	CFAP69	Cilia- and flagella-associated protein 69 (Homo sapiens)
IV00_00004552	1.00658	3.44039	0.0468202	-1.92909	1.5947	0.311218	0.587137	8.57146	0.209667	0.0838765	7.39309	0.999936	IV00_00004552	GO:0005768;GO:0010008;GO:0030173;GO:0005886;GO:0030140;GO:0008823;GO:0052851;GO:0046872;GO:0015677;GO:0006897;GO:0006893;GO:0055072;GO:0098706;GO:0055114;GO:0045055;GO:0009725	maker-chr2-snap-gene-421.50	STEAP2	Metalloreductase STEAP2 (Homo sapiens)
IV00_00004553	1.83084	-0.474497	0.15968	0.393737	3.36566	0.552479	0.329077	5.79994	0.438748	-0.494171	-0.461053	0.999936	IV00_00004553	GO:0016021;GO:0005886;GO:0046872;GO:0016491;GO:0006811;GO:0055072	maker-chr2-snap-gene-421.51	STEAP1	Metalloreductase STEAP1 (Sus scrofa)
IV00_00004556	1.6259	3.4335	0.0174963	1.33705	4.41648	0.153585	0.387801	5.94649	0.0994507	0.105385	7.68772	0.999936	IV00_00004556	GO:0046872;GO:0003676	maker-chr2-snap-gene-423.114	ZNF804B	Zinc finger protein 804B (Homo sapiens)
IV00_00004562	3.53675	-1.04877	0.0631661	-0.229918	11.2198	0.364111	0.823832	0.615578	0.254327	0.125997	7.19883	0.999936	IV00_00004562	GO:0070062;GO:0000139;GO:0016021;GO:0005654;GO:0005886;GO:0008823;GO:0009055;GO:0071949;GO:0052851;GO:0020037;GO:0046872;GO:0015677;GO:0045444;GO:0055072;GO:0098706;GO:0055114;GO:0070207	maker-chr2-augustus-gene-423.110	STEAP4	Metalloreductase STEAP4 (Homo sapiens)
IV00_00004564	-0.691644	7.74717	0.00581995	-0.830813	5.89956	0.0658929	-0.701715	4.34474	0.0417103	-0.294658	5.29817	0.999936	IV00_00004564	GO:0005509	augustus_masked-chr2-processed-gene-423.100	SRI	Sorcin (Pongo abelii)
IV00_00004565	0.649122	6.25336	0.106635	-0.737413	-0.822767	0.46538	-0.352592	4.30984	0.34749	0.216871	3.21291	0.999936	IV00_00004565	GO:0004222	maker-chr2-snap-gene-424.77	ADAM22	Disintegrin and metalloproteinase domain-containing protein 22 (Homo sapiens)
IV00_00004568	-0.578365	3.515	0.04928	-0.266529	4.95269	0.316317	-2.33649	-0.218369	0.216476	-0.102539	6.45297	0.999936	IV00_00004568	GO:0005654;GO:0005634;GO:0008047;GO:0003676;GO:0043539;GO:0008270;GO:0006260;GO:0000082;GO:0010571;GO:1901987	maker-chr2-snap-gene-424.78	DBF4	Protein DBF4 homolog A (Cricetulus griseus)
IV00_00004569	-0.318037	2.83194	0.448323	0.0614645	6.64911	0.776399	0.570911	2.97815	0.710174	0.110623	6.05372	0.999936	IV00_00004569	GO:0005654;GO:0005634;GO:0008047;GO:0003676;GO:0043539;GO:0008270;GO:0006260;GO:0000082;GO:0010571;GO:1901987	maker-chr2-snap-gene-424.79	DBF4	Protein DBF4 homolog A (Homo sapiens)
IV00_00004571	-0.304539	0.757923	0.584279	0.0834499	3.45748	0.838315	-0.0491371	7.23823	0.789761	-0.0917341	5.30672	0.999936	IV00_00004571	GO:0022857	maker-chr2-snap-gene-424.74	SLC25A40	Solute carrier family 25 member 40 (Bos taurus)
IV00_00004573	-0.444017	5.22773	0.0886287	0.634605	3.87279	0.426913	0.230737	5.92286	0.308678	0.0995939	5.67127	0.999936	IV00_00004573	GO:0031526;GO:0009986;GO:0016021;GO:0046581;GO:0016020;GO:0005886;GO:0005524;GO:0016887;GO:0042623;GO:0042626;GO:0008559;GO:0099038;GO:0015562;GO:0140328;GO:0090554;GO:0090555;GO:0031625;GO:0042910;GO:0033231;GO:0099040;GO:0043215;GO:0060856;GO:1990963;GO:0140115;GO:0000086;GO:0009914;GO:0050892;GO:0035633;GO:0060548;GO:0045332;GO:1901529;GO:1904446;GO:2001025;GO:1902396;GO:2001225;GO:1904478;GO:…	maker-chr2-augustus-gene-424.66	ABCB1	Multidrug resistance protein 1 (Homo sapiens)
IV00_00004574	-0.229679	5.64387	0.453329	0.0737322	5.27759	0.778732	0.604574	1.79162	0.712486	0.0464596	8.47692	0.999936	IV00_00004574	GO:0009437;GO:0015936;GO:0006635;GO:0006631;GO:0006091;GO:0051791	maker-chr2-augustus-gene-424.71	CROT	Peroxisomal carnitine O-octanoyltransferase (Bos taurus)
IV00_00004575	0.951035	0.287254	0.227425	0.298134	3.39079	0.620775	0.123606	4.94581	0.51547	-0.116586	5.95622	0.999936	IV00_00004575	GO:0016296;GO:0006633	maker-chr2-snap-gene-424.76	NA	S-acyl fatty acid synthase thioesterase%2C medium chain (Anas platyrhynchos)
IV00_00004576	-0.511624	8.22655	0.0690855	-0.268197	5.59721	0.379484	0.365152	5.34389	0.265468	0.102015	6.16247	0.999936	IV00_00004576	GO:0000062;GO:0008289	augustus_masked-chr2-processed-gene-424.8	DBI	Acyl-CoA-binding protein (Anas platyrhynchos)
IV00_00004577	-0.652764	4.54505	0.0164477	-0.681839	3.64783	0.148587	0.444728	4.12965	0.0956248	-0.700592	2.42368	0.999936	IV00_00004577	GO:0005730;GO:0004526;GO:0033204;GO:0006364;GO:0001682	augustus_masked-chr2-processed-gene-424.4	RPP38	Ribonuclease P protein subunit p38 (Bos taurus)
IV00_00004578	0.177037	6.64866	0.310752	0.192937	6.78339	0.696696	0.913568	2.57434	0.612325	0.0432455	6.77124	0.999936	IV00_00004578	GO:0019898;GO:0005794;GO:0043657;GO:0005886;GO:0004379;GO:0075733;GO:0018008;GO:0022400	maker-chr2-snap-gene-424.82	Nmt2	Glycylpeptide N-tetradecanoyltransferase 2 (Mus musculus)
IV00_00004580	-0.186069	6.38942	0.430077	0.318796	5.521	0.764725	-0.224071	5.23135	0.697173	-0.0474804	5.83091	0.999936	IV00_00004580	GO:0016021	maker-chr2-augustus-gene-425.51	FAM171A1	Protein FAM171A1 (Pongo abelii)
IV00_00004592	-0.341753	3.93372	0.161389	-0.230244	3.92561	0.554721	0.140795	6.56122	0.441901	-0.207511	2.09617	0.999936	IV00_00004592	GO:0009056;GO:0030855	maker-chr2-augustus-gene-426.56	PTER	Phosphotriesterase-related protein (Bos taurus)
IV00_00004593	1.61345	6.51869	0.285606	-0.0984844	6.21753	0.674582	0.283744	4.3595	0.588844	-0.300772	-0.141635	0.999936	IV00_00004593	GO:0042802;GO:0050807	maker-chr2-augustus-gene-426.57	C1ql3	Complement C1q-like protein 3 (Mus musculus)
IV00_00004598	0.405057	4.48298	0.45229	0.053107	7.67612	0.778547	-0.179742	3.91475	0.711832	0.0389661	8.02244	0.999936	IV00_00004598		maker-chr2-augustus-gene-427.67	RSU1	Ras suppressor protein 1 (Bos taurus)
IV00_00004602	0.184126	-0.329925	0.843507	0.021126	5.70824	0.939283	-0.138002	7.22375	0.919822	0.0361602	6.19732	0.999936	IV00_00004602	GO:0005905;GO:0005768;GO:0005765;GO:0005509;GO:0031419;GO:0008144;GO:0008203;GO:0015031	maker-chr2-snap-gene-427.79	CUBN	Cubilin (Homo sapiens)
IV00_00004604	0.262842	4.16227	0.28426	0.104383	7.17857	0.673649	-0.341889	3.45463	0.58774	-0.212792	4.44907	0.999936	IV00_00004604	GO:0003723;GO:0016428;GO:0008175;GO:0001975;GO:0030488;GO:0006400;GO:0036416	maker-chr2-snap-gene-427.81	CUBN	Cubilin (Canis familiaris)
IV00_00004606	2.82056	8.19723	0.0491796	-0.196485	4.60463	0.315038	0.257992	5.98561	0.215283	-0.167415	4.5591	0.999936	IV00_00004606	GO:0005737;GO:0005882;GO:0016363	augustus_masked-chr2-processed-gene-427.50	VIM	Vimentin (Gallus gallus)
IV00_00004607	0.774421	5.23977	0.0154136	-0.816753	2.48137	0.143918	0.433222	6.31406	0.0925945	-0.402465	3.66927	0.999936	IV00_00004607	GO:0008373;GO:0001835;GO:0016051;GO:0001574;GO:0009247;GO:0009100;GO:0009311;GO:0006493	maker-chr2-augustus-gene-427.75	ST8SIA6	Alpha-2%2C8-sialyltransferase 8F (Homo sapiens)
IV00_00004610	0.010259	3.50416	0.979996	-0.009423	2.19687	0.990294	-0.0217865	-0.336195	0.991319	0.0024475	5.87524	0.999936	IV00_00004610	GO:0016021;GO:0102343;GO:0102344;GO:0102345;GO:0018812;GO:0019899;GO:0102158;GO:0030497;GO:0007275;GO:0030148;GO:0042761	augustus_masked-chr2-processed-gene-428.42	Ptpla	Very-long-chain (3R)-3-hydroxyacyl-CoA dehydratase 1 (Mus musculus)
IV00_00004613	1.0094	5.74931	0.0050485	-0.639313	5.20895	0.0561325	-0.447194	7.72312	0.03655	0.509935	2.47123	0.999936	IV00_00004613	GO:0033565;GO:0005070;GO:0044389;GO:0016197;GO:0006886;GO:0016236;GO:0061024;GO:0036258;GO:0042059;GO:1903543;GO:0016579;GO:1903551;GO:0007165	maker-chr2-augustus-gene-428.54	Stam	Signal transducing adapter molecule 1 (Mus musculus)
IV00_00004615	2.17059	1.27295	0.0613038	-1.38978	4.28895	0.359447	-0.519273	6.34259	0.250382	0.147284	3.84633	0.999936	IV00_00004615	GO:0005887;GO:0005886;GO:0038024;GO:0005537;GO:0038023;GO:0004888;GO:0001618;GO:0071346;GO:0071353;GO:0071222;GO:0006898	maker-chr2-snap-gene-428.65	MRC1	Macrophage mannose receptor 1 (Homo sapiens)
IV00_00004617	1.02949	3.57521	0.304351	1.07573	-0.133433	0.689102	0.380156	5.52532	0.606999	-0.15946	2.92964	0.999936	IV00_00004617	GO:0005887;GO:0005886;GO:0038024;GO:0005537;GO:0038023;GO:0004888;GO:0001618;GO:0071346;GO:0071353;GO:0071222;GO:0006898	maker-chr2-augustus-gene-428.56	MRC1	Macrophage mannose receptor 1 (Homo sapiens)
IV00_00004619	0.765924	4.58412	0.0558566	-0.279267	4.19997	0.342944	-0.257092	5.75499	0.236894	-0.190156	3.44584	0.999936	IV00_00004619	GO:0005887;GO:0005886;GO:0038024;GO:0005537;GO:0038023;GO:0004888;GO:0001618;GO:0071346;GO:0071353;GO:0071222;GO:0006898	maker-chr2-augustus-gene-428.57	MRC1	Macrophage mannose receptor 1 (Homo sapiens)
IV00_00004620	1.15071	1.15814	0.0410631	-0.25791	6.07168	0.290307	0.342163	4.53063	0.195646	-0.266309	4.92695	0.999936	IV00_00004620	GO:0005887;GO:0005886;GO:0038024;GO:0005537;GO:0038023;GO:0004888;GO:0001618;GO:0071346;GO:0071353;GO:0071222;GO:0006898	maker-chr2-snap-gene-428.68	MRC1	Macrophage mannose receptor 1 (Homo sapiens)
IV00_00004622	1.38105	2.45968	0.225577	0.763571	3.74684	0.618056	0.152172	6.14397	0.513187	-0.161598	1.90654	0.999936	IV00_00004622	GO:0005887;GO:0005886;GO:0038024;GO:0005537;GO:0038023;GO:0004888;GO:0001618;GO:0071346;GO:0071353;GO:0071222;GO:0006898	maker-chr2-snap-gene-428.69	MRC1	Macrophage mannose receptor 1 (Homo sapiens)
IV00_00004623	0.674162	0.107962	0.57504	-0.147976	5.75482	0.833854	-0.256155	4.76	0.784449	-0.0465871	2.96535	0.999936	IV00_00004623	GO:0005887;GO:0005886;GO:0038024;GO:0005537;GO:0038023;GO:0004888;GO:0001618;GO:0071346;GO:0071353;GO:0071222;GO:0006898	maker-chr2-snap-gene-428.70	MRC1	Macrophage mannose receptor 1 (Homo sapiens)
IV00_00004625	0.405302	5.6968	0.0957541	-0.386646	6.07513	0.441903	0.479322	2.40893	0.325453	0.145323	5.55384	0.999936	IV00_00004625	GO:0048471;GO:0005385;GO:0006882;GO:0031113;GO:0010975;GO:0007165;GO:0071578	maker-chr2-augustus-gene-429.38	SLC39A12	Zinc transporter ZIP12 (Macaca fascicularis)
IV00_00004632	-0.350301	4.35172	0.475276	0.0685383	9.1305	0.791821	0.119036	4.54181	0.726648	-0.224534	-0.655263	0.999936	IV00_00004632	NA	maker-chr2-augustus-gene-430.22	CACNB2	Voltage-dependent L-type calcium channel subunit beta-2 (Homo sapiens)
IV00_00004634	0.0745626	3.71412	0.903536	-0.133998	-0.973594	0.960159	-0.0233593	4.00724	0.948459	0.0276973	3.92299	0.999936	IV00_00004634	GO:0000049;GO:0001510;GO:0002946;GO:0030488	maker-chr2-augustus-gene-430.23	Nsun6	Putative methyltransferase NSUN6 (Mus musculus)
IV00_00004636	-0.203865	2.90246	0.492157	-0.10342	4.33156	0.798684	-0.160514	3.67441	0.735287	-0.0783061	6.50389	0.999936	IV00_00004636	GO:0005525;GO:0006886;GO:1903292;GO:0016192	maker-chr2-augustus-gene-431.49	Arl5b	ADP-ribosylation factor-like protein 5B (Mus musculus)
IV00_00004652	-0.274618	1.84151	0.591114	-0.240401	2.16752	0.842195	0.225201	3.42132	0.794703	-0.0593685	3.70171	0.999936	IV00_00004652	GO:0035098;GO:0003682;GO:0035616;GO:0048663;GO:0006357;GO:0048863	maker-chr2-snap-gene-433.113	Skida1	SKI/DACH domain-containing protein 1 (Mus musculus)
IV00_00004661	-0.679433	3.21061	0.0127186	0.329489	7.07359	0.127931	0.650202	6.26428	0.0792623	0.384145	2.64573	0.999936	IV00_00004661	GO:0005789;GO:0016021;GO:0031965;GO:0005634;GO:0005886;GO:0051087;GO:0003677;GO:0043022;GO:0006457;GO:0050708;GO:0006417	augustus_masked-chr2-processed-gene-434.36	Dnajc1	DnaJ homolog subfamily C member 1 (Mus musculus)
IV00_00004666	-0.793025	6.10831	0.00585313	0.372575	7.53824	0.0664126	-0.387399	8.13199	0.0426245	0.205349	5.18505	0.999936	IV00_00004666	GO:0006814	maker-chr2-augustus-gene-435.65	COMMD3	COMM domain-containing protein 3 (Homo sapiens)
IV00_00004667	-0.607313	6.2418	0.00468803	0.591103	5.91157	0.048888	-0.365544	7.51606	0.0326623	0.220907	10.2004	0.999936	IV00_00004667	GO:0016604;GO:0031519;GO:0035102;GO:0000151;GO:1990841;GO:0000978;GO:0097027;GO:0008270;GO:0007420;GO:0006342;GO:0006306;GO:0048704;GO:0016573;GO:0036353;GO:0006959;GO:2001234;GO:0045814;GO:0000122;GO:0030890;GO:0033092;GO:0051443;GO:2000011;GO:0021903;GO:0048103	augustus_masked-chr2-processed-gene-435.50	BMI1	Polycomb complex protein BMI-1 (Bos taurus)
IV00_00004670	0.195039	3.4299	0.547276	0.0939374	6.22719	0.824491	-0.0917763	3.54923	0.767891	0.0769576	4.21705	0.999936	IV00_00004670	GO:0015630;GO:0097228;GO:0030317;GO:0007288;GO:0021591	maker-chr2-snap-gene-435.70	Spag6	Sperm-associated antigen 6 (Mus musculus)
IV00_00004679	3.52602	0.576401	0.0503416	-0.31499	4.57834	0.321342	-0.264393	6.00618	0.222428	0.142947	4.41039	0.999936	IV00_00004679	GO:0070062	maker-chr2-augustus-gene-436.76	ARMC3	Armadillo repeat-containing protein 3 (Homo sapiens)
IV00_00004724	0.610024	4.77458	0.0496492	-1.78051	2.57434	0.317699	-0.292045	7.63657	0.217672	-0.158688	5.01836	0.999936	IV00_00004724	GO:0005737;GO:0048706	snap_masked-chr2-processed-gene-437.73	KIAA1217	Sickle tail protein homolog (Homo sapiens)
IV00_00004728	-0.142337	3.03056	0.703889	-0.0394071	6.28369	0.887263	-0.0449118	7.59914	0.853232	-0.0940909	1.8351	0.999936	IV00_00004728	GO:0005737;GO:0048706	snap_masked-chr2-processed-gene-437.74	Skt	Sickle tail protein (Mus musculus)
IV00_00004730	0.330108	7.51787	0.276611	0.943011	-0.976859	0.667229	-0.179665	5.13571	0.577833	-0.269577	1.77156	0.999936	IV00_00004730	GO:0030054;GO:0030659;GO:0005829;GO:0005794;GO:0000139;GO:0005886;GO:0005096;GO:0051683;GO:0051645;GO:0007030;GO:0051684;GO:0072384;GO:0051056;GO:0007165	maker-chr2-snap-gene-438.69	ARHGAP21	Rho GTPase-activating protein 21 (Homo sapiens)
IV00_00004732	1.34724	6.14534	0.0077932	-1.61255	9.88135	0.0843061	-0.714821	6.56461	0.053098	0.185081	6.97149	0.999936	IV00_00004732	GO:0005856;GO:0000139;GO:0005096;GO:0007165	augustus_masked-chr2-processed-gene-438.2	ARHGAP21	Rho GTPase-activating protein 21 (Homo sapiens)
IV00_00004736	0.266768	3.60879	0.381637	0.660891	-1.03406	0.735044	0.314207	2.27002	0.663468	0.0691525	5.39408	0.999936	IV00_00004736	NA	maker-chr2-augustus-gene-438.66	PRTFDC1	Phosphoribosyltransferase domain-containing protein 1 (Homo sapiens)
IV00_00004737	0.189956	2.98728	0.50914	-0.101122	4.13513	0.805677	0.133575	2.78263	0.74816	0.0871213	4.01518	0.999936	IV00_00004737	GO:0042803;GO:0006166	maker-chr2-snap-gene-438.70	PRTFDC1	Phosphoribosyltransferase domain-containing protein 1 (Homo sapiens)
IV00_00004739	0.355525	2.48258	0.402597	-0.109692	4.75747	0.747793	-0.392069	2.34915	0.676779	-0.328288	-0.58012	0.999936	IV00_00004739	GO:0005516;GO:0017124	maker-chr2-augustus-gene-438.68	ENKUR	Enkurin (Homo sapiens)
IV00_00004741	0.363476	4.84527	0.110131	0.164981	6.07625	0.471762	0.419575	5.06135	0.355635	0.84711	-0.116221	0.999936	IV00_00004741	GO:0009088	augustus_masked-chr2-processed-gene-438.1	THNSL1	Threonine synthase-like 1 (Macaca fascicularis)
IV00_00004751	-0.372564	5.97944	0.559339	-0.0807715	5.78037	0.831665	-0.566854	6.37934	0.776381	-0.0348594	5.40007	0.999936	IV00_00004751	GO:0004930	snap_masked-chr2-processed-gene-439.51	GPR158	Probable G-protein coupled receptor 158 (Bos taurus)
IV00_00004757	-0.80953	7.27222	0.201184	0.0887357	7.42387	0.597069	0.92419	7.35281	0.485718	-0.145541	5.76509	0.999936	IV00_00004757	GO:0004930;GO:0072659	maker-chr2-snap-gene-439.65	GPR158	Probable G-protein coupled receptor 158 (Homo sapiens)
IV00_00004758	-1.8647	6.45121	0.00664716	0.582551	5.84609	0.0743495	-0.416937	5.42569	0.0470399	-0.322809	5.88888	0.999936	IV00_00004758	NA	maker-chr2-snap-gene-439.66	NA	Protein of unknown function
IV00_00004771	-0.973366	8.09149	0.0584192	-0.838892	0.271367	0.348772	-0.912859	0.343122	0.243544	0.640878	-0.353128	0.999936	IV00_00004771	GO:0030054;GO:0005737;GO:0031410;GO:0005829;GO:0000139;GO:0060077;GO:0048471;GO:0042734;GO:0045202;GO:0030672;GO:0016595;GO:0004351;GO:0044877;GO:0030170;GO:0007268;GO:0006540;GO:0042136;GO:0042493	augustus_masked-chr2-processed-gene-440.2	GAD2	Glutamate decarboxylase 2 (Homo sapiens)
IV00_00004778	-0.772329	3.80113	0.00839504	1.61094	3.4344	0.0935653	0.607976	7.43831	0.0580523	-0.460114	3.30148	0.999936	IV00_00004778	GO:0046872;GO:0046982;GO:0000010;GO:0050347;GO:0008299;GO:0006744	maker-chr2-augustus-gene-441.102	PDSS1	Decaprenyl-diphosphate synthase subunit 1 (Homo sapiens)
IV00_00004779	-0.30859	8.35335	0.159776	0.8237	-0.331105	0.553005	0.664044	5.79977	0.43922	0.193761	5.23135	0.999936	IV00_00004779	GO:0005856;GO:0005829;GO:0005783;GO:0070062;GO:0032433;GO:0030426;GO:0030027;GO:0005634;GO:0005886;GO:0014069;GO:0031209;GO:0045296;GO:0008092;GO:0030296;GO:0017124;GO:0008154;GO:0048813;GO:0038096;GO:0072673;GO:0035855;GO:0008285;GO:0018108;GO:0001756;GO:0007169;GO:0048010;GO:0016032	maker-chr2-augustus-gene-441.108	Abi2	Abl interactor 2 (Mus musculus)
IV00_00004790	-0.385561	7.20892	0.0867315	-0.138455	6.64389	0.421571	0.208574	5.97069	0.306229	0.348933	2.40749	0.999936	IV00_00004790	GO:0000062;GO:0008289;GO:0030242	maker-chr2-snap-gene-441.113	ACBD5	Acyl-CoA-binding domain-containing protein 5 (Gallus gallus)
IV00_00004791	1.86067	1.25275	0.0125194	0.263873	7.44173	0.127465	0.327948	6.08643	0.0791934	0.248434	9.9955	0.999936	IV00_00004791	GO:0005737;GO:0005634;GO:0005524;GO:0051721;GO:0004674;GO:0051301;GO:0006974;GO:0000086;GO:0035556;GO:0000278;GO:0032515;GO:0018105	maker-chr2-augustus-gene-441.109	MASTL	Serine/threonine-protein kinase greatwall (Gallus gallus)
IV00_00004793	0.00268695	7.49549	0.985933	-0.00239186	6.33466	0.994404	-0.0033893	4.69975	0.993984	-0.00258923	4.98712	0.999936	IV00_00004793	GO:0005739;GO:0016604;GO:0005524;GO:0004176;GO:0046872;GO:0004222;GO:0008283;GO:0035694;GO:0034982;GO:0007005;GO:0043066;GO:0034214;GO:0006515;GO:0006508	maker-chr2-snap-gene-441.114	Yme1l1	ATP-dependent zinc metalloprotease YME1L1 (Mus musculus)
IV00_00004795	0.131934	-1.03636	0.941199	-0.060671	0.315553	0.97704	0.0909851	1.91132	0.967455	-0.0298167	1.16363	0.999936	IV00_00004795	GO:0016021;GO:0097225	augustus_masked-chr2-processed-gene-441.10	Ptchd3	Patched domain-containing protein 3 (Mus musculus)
IV00_00004799	1.46241	-0.889863	0.378583	0.26351	3.50467	0.732273	-0.431684	3.4344	0.660171	-0.076895	7.1369	0.999936	IV00_00004799	GO:0016740	maker-chr2-augustus-gene-441.105	LINC00614	Putative uncharacterized protein encoded by LINC00614 (Homo sapiens)
IV00_00004801	-0.437465	0.710046	0.481845	-0.080236	6.10456	0.795125	0.09914	4.50193	0.729198	-0.0797037	2.10109	0.999936	IV00_00004801	GO:0016021;GO:0097225	maker-chr2-snap-gene-441.122	Ptchd3	Patched domain-containing protein 3 (Mus musculus)
IV00_00004803	1.78874	-0.341519	0.193118	-0.238475	5.35523	0.587871	-0.135515	7.26746	0.478055	0.0623556	5.46988	0.999936	IV00_00004803	GO:0016491;GO:0031177;GO:0071766;GO:0006633;GO:0008610	maker-chr2-snap-gene-441.116	pks15/1	Phenolphthiocerol synthesis polyketide synthase type I Pks15/1 (Mycobacterium marinum (strain ATCC BAA-535 / M))
IV00_00004808	-0.326263	8.14337	0.0459424	0.728233	2.19744	0.309666	0.543391	2.08635	0.20782	0.852063	4.3553	0.999936	IV00_00004808	GO:0005794;GO:0019003;GO:0005525;GO:0003924;GO:0007420;GO:0071786;GO:0001654;GO:0051170;GO:0006886;GO:0034389;GO:0032482	maker-chr2-snap-gene-442.59	Rab18	Ras-related protein Rab-18 (Rattus norvegicus)
IV00_00004842	-0.225831	3.72595	0.36357	-0.0772329	8.36052	0.722888	0.266745	4.80686	0.64812	0.109295	5.75811	0.999936	IV00_00004842	GO:0005737;GO:0005634;GO:0042802;GO:0060830;GO:0042073	augustus_masked-chr2-processed-gene-443.63	Ssna1	Sjoegren syndrome nuclear autoantigen 1 homolog (Mus musculus)
IV00_00004846	-0.389907	6.10857	0.0226132	-0.259394	7.31718	0.192931	0.548093	3.42195	0.123231	-0.254338	3.33546	0.999936	IV00_00004846	GO:0005634;GO:0005681;GO:0003682;GO:0000993;GO:0006974;GO:0044783;GO:0071894;GO:0010390;GO:0032435;GO:0016239;GO:0045893;GO:0016567	maker-chr2-augustus-gene-443.99	Wac	WW domain-containing adapter protein with coiled-coil (Mus musculus)
IV00_00004852	0.443384	3.46655	0.320902	-0.736963	-0.451472	0.703556	-0.154053	8.24246	0.622328	-0.0543572	5.9564	0.999936	IV00_00004852	GO:0005886;GO:0005109;GO:0005114;GO:0016477;GO:0030512;GO:0090263;GO:0008284;GO:0010718;GO:0032092;GO:0045893;GO:0008360;GO:0007179	maker-chr2-augustus-gene-443.100	BAMBI	BMP and activin membrane-bound inhibitor homolog (Homo sapiens)
IV00_00004890	0.347951	-0.937774	0.763377	0.228543	-0.759825	0.906062	-0.0565645	6.10158	0.884173	-0.0168115	6.98965	0.999936	IV00_00004890	GO:0005524;GO:0000287;GO:0004709;GO:0004674;GO:0032147;GO:0007049;GO:0070498;GO:0006468;GO:0007346;GO:0023014;GO:0051403;GO:0031098;GO:0031295	maker-chr2-augustus-gene-444.121	MAP3K8	Mitogen-activated protein kinase kinase kinase 8 (Homo sapiens)
IV00_00004892	-0.322657	5.68046	0.0787788	0.232574	6.17015	0.406312	0.85359	2.09687	0.290212	-0.254118	3.01	0.999936	IV00_00004892	GO:0005524;GO:0042802;GO:0000287;GO:0030145;GO:0004652;GO:0042803;GO:0003723;GO:0002134;GO:0071044;GO:0006378	maker-chr2-snap-gene-444.122	Mtpap	Poly(A) RNA polymerase%2C mitochondrial (Mus musculus)
IV00_00004918	-0.736496	7.43733	0.164996	-0.841301	-0.770156	0.558905	-0.1733	5.74724	0.447261	-0.263877	6.38034	0.999936	IV00_00004918	GO:0048471;GO:0032587;GO:0007155;GO:1903589;GO:0090050;GO:0043410;GO:1900748	maker-chr2-snap-gene-445.90	KIAA1462	Junctional protein associated with coronary artery disease (Homo sapiens)
IV00_00004941	1.59642	1.01679	0.0573673	0.617311	7.29303	0.346713	-0.217118	6.01849	0.241278	-0.254369	3.80936	0.999936	IV00_00004941	GO:0005737;GO:0071437;GO:0036449;GO:0030496;GO:0002102;GO:0051015;GO:0007010;GO:0032467	maker-chr2-snap-gene-445.91	SVIL	Supervillin (Homo sapiens)
IV00_00004943	1.15396	2.64434	0.0747232	-0.239191	5.03051	0.396524	-0.740616	1.15444	0.280431	0.0694105	7.02295	0.999936	IV00_00004943	GO:0032154;GO:0043034;GO:0005737;GO:0005829;GO:0071437;GO:0036449;GO:0030496;GO:0005634;GO:0005886;GO:0002102;GO:0051015;GO:0007010;GO:0032467;GO:0007519	maker-chr2-snap-gene-445.92	SVIL	Supervillin (Homo sapiens)
IV00_00004950	-0.363012	4.70231	0.112317	0.541504	3.43747	0.47697	-1.11239	-0.833252	0.359857	0.230139	3.25409	0.999936	IV00_00004950	GO:0005634;GO:0003677;GO:0003700;GO:0046872;GO:0045892	maker-chr2-augustus-gene-446.66	ZNF438	Zinc finger protein 438 (Pongo abelii)
IV00_00004971	0.10196	6.21481	0.759689	0.0610217	6.10854	0.905426	0.148029	1.47015	0.882922	0.105967	1.96177	0.999936	IV00_00004971	NA	maker-chr2-augustus-gene-447.99	ZEB1	Zinc finger E-box-binding homeobox 1 (Gallus gallus)
IV00_00004983	-0.892253	6.71564	0.011777	0.759018	1.83194	0.120196	-0.486653	8.45515	0.0748711	-1.23807	0.0822093	0.999936	IV00_00004983	GO:0007015;GO:0051058;GO:0006911;GO:0007165	maker-chr2-snap-gene-447.104	ARHGAP12	Rho GTPase-activating protein 12 (Homo sapiens)
IV00_00004984	-0.470666	5.43478	0.146652	0.331181	2.8012	0.532767	-1.10586	6.2977	0.417948	0.203524	4.30523	0.999936	IV00_00004984	GO:0001891;GO:0005096;GO:0007015;GO:0002011;GO:0051058;GO:0006911;GO:0043087;GO:0051056;GO:0007165	augustus_masked-chr2-processed-gene-447.2	ARHGAP12	Rho GTPase-activating protein 12 (Homo sapiens)
IV00_00004992	0.155134	8.62957	0.288569	0.803372	1.17978	0.676116	1.15125	0.0949285	0.590927	0.303687	2.19752	0.999936	IV00_00004992	GO:0005623;GO:0034451;GO:0035253;GO:0005829;GO:0032839;GO:0005871;GO:0016020;GO:0005874;GO:0048471;GO:0045335;GO:0031982;GO:0005524;GO:0008574;GO:0016887;GO:0045296;GO:0042802;GO:0008432;GO:0008017;GO:0099609;GO:0003777;GO:0099641;GO:0098971;GO:1990048;GO:0007411;GO:0071346;GO:0051642;GO:0007028;GO:0030705;GO:0021766;GO:0007018;GO:0072383;GO:0035774;GO:0090316;GO:0043268;GO:1903078;GO:0032230;GO:…	maker-chr2-snap-gene-447.105	KIF5B	Kinesin-1 heavy chain (Homo sapiens)
IV00_00005002	0.177386	4.83691	0.349732	-0.0676095	8.4201	0.716607	0.456347	2.77779	0.640913	-0.106165	5.21097	0.999936	IV00_00005002	GO:0031965;GO:0005654;GO:0005634;GO:0032777;GO:0043968;GO:0043967;GO:0070317;GO:0045814;GO:0000122;GO:0045892;GO:0045944;GO:0045893;GO:0040008;GO:0006357;GO:0006351;GO:0035886	maker-chr2-augustus-gene-447.102	EPC1	Enhancer of polycomb homolog 1 (Homo sapiens)
IV00_00005009	0.428457	4.95841	0.088292	1.84565	-1.2011	0.426708	-0.2715	6.16326	0.308445	-0.235705	5.11026	0.999936	IV00_00005009	GO:0005925;GO:0008305;GO:0071438;GO:0030027;GO:0042470;GO:0005886;GO:0032587;GO:0098639;GO:0001968;GO:0005178;GO:0046872;GO:1990782;GO:0038023;GO:0033627;GO:0016477;GO:0007160;GO:0007229	maker-chr2-augustus-gene-448.80	ITGB1	Integrin beta-1 (Gallus gallus)
IV00_00005021	1.83183	5.78221	0.0187076	-0.441509	8.33709	0.163945	0.384553	6.87187	0.105384	0.172026	6.00618	0.999936	IV00_00005021	GO:0044295;GO:0005623;GO:0070852;GO:0032584;GO:0016021;GO:0031966;GO:0005886;GO:0019838;GO:0008201;GO:0046872;GO:0017154;GO:0005021;GO:0001525;GO:0009887;GO:0007411;GO:0007155;GO:0098743;GO:0035767;GO:0051491;GO:0022035;GO:0048729;GO:0048010	maker-chr2-augustus-gene-448.81	NRP1	Neuropilin-1 (Gallus gallus)
IV00_00005025	2.48296	4.22065	0.00813889	0.340964	6.65278	0.0873476	-0.473285	4.82928	0.0549312	-0.353654	2.2849	0.999936	IV00_00005025	GO:0044295;GO:0005623;GO:0070852;GO:0032584;GO:0016021;GO:0031966;GO:0005886;GO:0019838;GO:0008201;GO:0046872;GO:0017154;GO:0005021;GO:0001525;GO:0009887;GO:0007411;GO:0007155;GO:0098743;GO:0035767;GO:0051491;GO:0022035;GO:0048729;GO:0048010	maker-chr2-augustus-gene-448.82	NRP1	Neuropilin-1 (Gallus gallus)
IV00_00005069	-0.17638	6.49501	0.188892	-0.1816	5.55033	0.58199	-0.172423	5.30661	0.470468	0.0833185	4.03591	0.999936	IV00_00005069	GO:0031625;GO:0016567;GO:0006511	maker-chr2-augustus-gene-451.81	Cul2	Cullin-2 (Mus musculus)
IV00_00005071	0.510028	4.84371	0.280805	0.792527	-1.04455	0.672865	-0.256831	3.08893	0.586041	0.0723075	10.2689	0.999936	IV00_00005071	GO:0003700;GO:0000977;GO:0006687;GO:0000122;GO:0045944;GO:0007283	maker-chr2-augustus-gene-451.80	CREM	cAMP-responsive element modulator (Bos taurus)
IV00_00005077	0.244006	4.45514	0.54997	0.0943855	6.64564	0.825704	-0.240162	4.81466	0.770354	0.066433	5.4961	0.999936	IV00_00005077	GO:0005886;GO:1990851;GO:0004930;GO:0030165;GO:0005102;GO:0031625;GO:0042813;GO:0017147;GO:0001525;GO:0060070;GO:0000122;GO:0043507;GO:0001934;GO:0045944;GO:0033077;GO:0016055	maker-chr2-augustus-gene-453.54	Fzd8	Frizzled-8 (Rattus norvegicus)
IV00_00005094	1.0188	3.89625	0.0491956	0.325738	3.7913	0.315372	0.231529	7.49099	0.215835	-0.406072	2.99616	0.999936	IV00_00005094	GO:0043231;GO:0000790;GO:0005730;GO:0005654;GO:0005634;GO:0001228;GO:0000981;GO:0046872;GO:0000978;GO:0030183;GO:0045944;GO:0045893;GO:0006357	snap_masked-chr2-processed-gene-455.59	Klf6	Krueppel-like factor 6 (Mus musculus)
IV00_00005099	0.0231041	6.13124	0.875002	0.0195943	4.14489	0.950675	-0.0647998	2.61637	0.934113	0.0330343	4.44271	0.999936	IV00_00005099	GO:0008047;GO:0004222;GO:0008237;GO:0008270;GO:0006626;GO:0006508	maker-chr2-augustus-gene-457.14	PITRM1	Presequence protease%2C mitochondrial (Homo sapiens)
IV00_00005100	0.575884	8.02595	0.0884825	0.189118	5.15399	0.426751	0.702945	6.74629	0.308445	-0.268769	3.05039	0.999936	IV00_00005100	GO:0005524;GO:0046872;GO:0006002	maker-chr2-snap-gene-457.18	PFKP	ATP-dependent 6-phosphofructokinase%2C platelet type (Pongo abelii)
IV00_00005102	1.03474	8.74797	0.00504821	1.80315	4.44817	0.055891	0.929837	3.41841	0.03655	-0.391574	2.26913	0.999936	IV00_00005102	GO:0005829;GO:0016020;GO:0003872;GO:0016208;GO:0005524;GO:0070095;GO:0042802;GO:0046872;GO:0048029;GO:0044877;GO:0061621;GO:1990830;GO:0030388;GO:0006002;GO:0006007;GO:0006096;GO:0051289	maker-chr2-snap-gene-457.19	PFKP	ATP-dependent 6-phosphofructokinase%2C platelet type (Pongo abelii)
IV00_00005116	1.73761	4.85005	0.0050169	-1.06425	6.56617	0.0551384	0.856878	8.56315	0.0360066	-1.39739	3.47484	0.999936	IV00_00005116	GO:0005634;GO:0003726;GO:0003725;GO:0046872;GO:0008251;GO:0006382;GO:0006397;GO:0006396	augustus_masked-chr2-processed-gene-460.0	Adarb2	Double-stranded RNA-specific editase B2 (Mus musculus)
IV00_00005127	-0.25708	3.78108	0.42389	-0.332881	3.77398	0.76079	0.472711	1.04891	0.691912	-0.0380224	7.5212	0.999936	IV00_00005127	GO:0000460;GO:0000470	maker-chr2-snap-gene-460.81	wdr37	WD repeat-containing protein 37 (Xenopus laevis)
IV00_00005128	0.135279	3.10297	0.709034	0.0821559	4.6904	0.890361	0.0478761	7.50979	0.857263	-0.13899	0.710164	0.999936	IV00_00005128	GO:0000460;GO:0000470	maker-chr2-snap-gene-460.82	Wdr37	WD repeat-containing protein 37 (Mus musculus)
IV00_00005130	-0.197575	7.25984	0.366296	-0.086548	5.79277	0.72493	0.951533	-0.116221	0.650203	0.0787887	5.78654	0.999936	IV00_00005130	GO:0016787;GO:0004452;GO:0046872;GO:0006695;GO:0050992;GO:0009240	maker-chr2-augustus-gene-460.76	IDI1	Isopentenyl-diphosphate Delta-isomerase 1 (Bos taurus)
IV00_00005131	-0.151207	6.92913	0.406702	0.587366	-1.05354	0.751591	0.216878	6.45709	0.678273	0.16438	8.60103	0.999936	IV00_00005131	GO:0016020;GO:0031965;GO:0005730;GO:0005654;GO:0005634;GO:0048471;GO:0005525;GO:0003924;GO:0003723;GO:0000463;GO:0030336;GO:0008285;GO:0022408;GO:0033342;GO:0008156;GO:0031397;GO:0001649;GO:0050821;GO:0000079	maker-chr2-snap-gene-460.83	GTPBP4	Nucleolar GTP-binding protein 1 (Homo sapiens)
IV00_00005137	0.591225	5.48157	0.020848	0.6316	5.77926	0.177309	-1.16191	1.94736	0.115352	0.69311	-0.269465	0.999936	IV00_00005137	GO:0005730;GO:0042788;GO:0003723;GO:0045727	maker-chr2-augustus-gene-461.67	Larp4b	La-related protein 4B (Mus musculus)
IV00_00005148	0.0559327	5.20429	0.919441	-0.0125184	7.89058	0.966812	-0.14529	-0.286297	0.957378	0.017979	5.55453	0.999936	IV00_00005148	GO:0003824	snap_masked-chr2-processed-gene-462.48	DIP2C	Disco-interacting protein 2 homolog C (Homo sapiens)
IV00_00005152	-0.455013	4.56491	0.345217	0.0868932	6.78643	0.714342	0.123618	5.79448	0.637424	0.0922281	2.2135	0.999936	IV00_00005152	GO:0003824	maker-chr2-snap-gene-462.68	DIP2C	Disco-interacting protein 2 homolog C (Homo sapiens)
IV00_00005153	-0.503419	5.00086	0.273105	-0.909549	-1.12338	0.662749	0.336274	1.16972	0.574672	-0.0818955	5.37425	0.999936	IV00_00005153	GO:0003824	maker-chr2-snap-gene-462.69	DIP2C	Disco-interacting protein 2 homolog C (Homo sapiens)
IV00_00005158	-0.423267	7.42932	0.0602665	-0.279364	6.02486	0.355672	-1.4899	0.485884	0.248006	-0.302524	2.91706	0.999936	IV00_00005158	GO:0005634;GO:0003690;GO:0035064;GO:0003714;GO:0008270;GO:0007049;GO:0006325;GO:0051607;GO:2001237;GO:0043124;GO:0046329;GO:0045892;GO:0034243;GO:0016032	maker-chr2-snap-gene-462.70	ZMYND11	Zinc finger MYND domain-containing protein 11 (Homo sapiens)
IV00_00005169	1.6376	4.62773	0.0174894	0.39678	6.37162	0.15336	0.518078	4.79035	0.0994507	-0.437645	1.74388	0.999936	IV00_00005169	GO:0008528;GO:0004930;GO:0017046;GO:0004999;GO:0007190;GO:0007166;GO:0007267;GO:0007186;GO:0048662;GO:0007165	maker-chr2-snap-gene-463.67	Vipr2	Vasoactive intestinal polypeptide receptor 2 (Rattus norvegicus)
IV00_00005170	-0.296665	3.2842	0.22494	0.140373	5.39226	0.61745	0.177689	5.0984	0.513187	-0.158257	3.97999	0.999936	IV00_00005170	GO:0005868;GO:0031021;GO:0000242;GO:0000922;GO:0045504;GO:0045503;GO:0060271;GO:0048704;GO:0007018;GO:2000582;GO:0010970	maker-chr2-augustus-gene-463.65	Wdr60	WD repeat-containing protein 60 (Mus musculus)
IV00_00005171	0.368647	3.13253	0.189359	-0.694915	0.827996	0.583309	1.10171	4.17264	0.472339	0.0555016	7.50189	0.999936	IV00_00005171	NA	maker-chr2-augustus-gene-463.66	NA	Protein of unknown function
IV00_00005173	-0.744035	6.51136	0.0634318	-0.40956	4.64395	0.365518	0.664079	2.0219	0.254741	0.219922	6.37697	0.999936	IV00_00005173	GO:0031234;GO:0005887;GO:0031227;GO:0016020;GO:0044232;GO:0045296;GO:0005509;GO:0005544;GO:0042802;GO:0031210;GO:0008429;GO:0035091;GO:0006897;GO:0061817;GO:0006687;GO:0006869	maker-chr2-augustus-gene-463.61	ESYT2	Extended synaptotagmin-2 (Homo sapiens)
IV00_00005176	0.598398	-0.0865088	0.485822	0.0979056	5.20183	0.795358	0.391547	2.72042	0.729926	-0.140389	2.04576	0.999936	IV00_00005176	GO:0051301;GO:0030261	maker-chr2-snap-gene-463.69	ncapg2	Condensin-2 complex subunit G2 (Xenopus laevis)
IV00_00005181	1.17742	7.72814	0.0045533	0.945571	2.94005	0.0469436	-0.609706	5.18343	0.0321862	-2.65143	2.07494	0.999936	IV00_00005181	NA	maker-chr2-augustus-gene-465.57	Ptprn2	Receptor-type tyrosine-protein phosphatase N2 (Rattus norvegicus)
IV00_00005192	0.778199	6.61577	0.0115168	-0.616259	6.32222	0.117501	1.35239	4.004	0.073037	-0.24539	6.58263	0.999936	IV00_00005192	GO:0005737;GO:0005788;GO:0030285;GO:0043235;GO:0030141;GO:0030667;GO:0030672;GO:0043195;GO:0004725;GO:0035773;GO:0006629;GO:0034260;GO:0007269	maker-chr2-augustus-gene-466.101	PTPRN2	Receptor-type tyrosine-protein phosphatase N2 (Macaca nemestrina)
IV00_00005193	0.758826	7.95142	0.0107753	-1.49242	4.65353	0.111657	-0.365193	7.68777	0.0698306	0.153557	6.41493	0.999936	IV00_00005193	NA	augustus_masked-chr2-processed-gene-466.4	PTPRN2	Receptor-type tyrosine-protein phosphatase N2 (Macaca nemestrina)
IV00_00005206	-0.166431	6.96278	0.235828	0.313135	4.54999	0.627625	0.207612	6.71042	0.527418	0.126994	6.96551	0.999936	IV00_00005206	GO:0030018	maker-chr2-snap-gene-466.105	DNAJB6	DnaJ homolog subfamily B member 6 (Macaca fascicularis)
IV00_00005207	0.0606921	6.68619	0.758099	0.0380761	3.92959	0.90377	0.0770425	4.27078	0.882497	-0.142318	2.79847	0.999936	IV00_00005207		maker-chr2-snap-gene-466.106	DNAJB6	DnaJ homolog subfamily B member 6 (Gallus gallus)
IV00_00005216	0.277515	3.70926	0.173723	0.217149	6.56951	0.569328	0.38884	2.27854	0.456872	0.0944518	4.56146	0.999936	IV00_00005216	GO:0048820;GO:0042274	maker-chr2-snap-gene-467.37	NOM1	Nucleolar MIF4G domain-containing protein 1 (Homo sapiens)
IV00_00005230	0.611432	0.889398	0.474162	-0.154385	2.30742	0.791795	-0.0597231	6.96382	0.726089	0.0871169	3.14318	0.999936	IV00_00005230	GO:0005886;GO:0005509;GO:0016015;GO:0005113;GO:0008233;GO:0008270;GO:0009952;GO:0097190;GO:0001709;GO:0001708;GO:0060573;GO:0007267;GO:0060591;GO:0071679;GO:0042733;GO:0030326;GO:0009880;GO:0060059;GO:0090269;GO:0021508;GO:0003430;GO:0048877;GO:0016539;GO:0043066;GO:0030514;GO:0048709;GO:0003408;GO:0021631;GO:0009949;GO:0009951;GO:0010694;GO:0010770;GO:0010628;GO:0061075;GO:0045669;GO:0045880;GO:…	maker-chr2-augustus-gene-468.82	SHH	Sonic hedgehog protein (Gallus gallus)
IV00_00005234	0.647754	4.7135	0.123203	-0.356999	2.73102	0.49654	0.692049	1.45445	0.382208	0.396231	0.61354	0.999936	IV00_00005234	GO:0003676	maker-chr2-augustus-gene-469.116	Rbm33	RNA-binding protein 33 (Mus musculus)
IV00_00005243	-0.158945	6.65228	0.491286	-0.126975	6.80923	0.798033	0.235085	3.36633	0.734138	-0.0952948	8.59937	0.999936	IV00_00005243	GO:0042632;GO:0060363;GO:0042472;GO:0042474;GO:1901303;GO:0045599;GO:0045717;GO:0070862;GO:0010894;GO:0060021;GO:0032933;GO:0036316;GO:0006641	maker-chr2-augustus-gene-469.117	INSIG1	Insulin-induced gene 1 protein (Gallus gallus)
IV00_00005250	1.28158	1.6458	0.324111	-0.182021	3.17904	0.706157	0.103763	7.36375	0.625768	-0.0608217	5.31254	0.999936	IV00_00005250	GO:0005887;GO:0099060;GO:0043204;GO:0005791;GO:0004930;GO:0004993;GO:0030594;GO:0051378;GO:0007198;GO:0007420;GO:0019933;GO:0007268;GO:0007187;GO:0021766;GO:0032355	maker-chr2-augustus-gene-469.118	HTR5A	5-hydroxytryptamine receptor 5A (Homo sapiens)
IV00_00005252	0.797687	2.8859	0.0611665	-0.419527	3.55484	0.358281	0.578361	2.08482	0.250371	-0.366164	5.7534	0.999936	IV00_00005252	GO:0044666;GO:0016363;GO:0005654;GO:0005634;GO:0060612;GO:0060717;GO:0030330;GO:0006310;GO:0006303;GO:0043542;GO:0051568;GO:0043433;GO:0035066;GO:0000416;GO:0051571;GO:0045830;GO:0048304;GO:0031398;GO:2001022;GO:0060261;GO:1902749;GO:0010212;GO:0001570	maker-chr2-snap-gene-470.39	PAXIP1	PAX-interacting protein 1 (Homo sapiens)
IV00_00005253	0.398892	1.97443	0.333397	0.34421	3.38875	0.70809	-0.160778	10.009	0.631714	-0.0696332	5.44788	0.999936	IV00_00005253	GO:0044666;GO:0016363;GO:0005654;GO:0005634;GO:0060612;GO:0060717;GO:0030330;GO:0006310;GO:0006303;GO:0043542;GO:0051568;GO:0043433;GO:0035066;GO:0000416;GO:0051571;GO:0045830;GO:0048304;GO:0031398;GO:2001022;GO:0060261;GO:1902749;GO:0010212;GO:0001570	maker-chr2-snap-gene-470.40	PAXIP1	PAX-interacting protein 1 (Homo sapiens)
IV00_00005254	-0.00627128	3.50982	0.987383	-0.00203979	7.12107	0.994779	0.0057608	1.8281	0.994828	0.00323283	1.14071	0.999936	IV00_00005254	GO:0044666;GO:0016363;GO:0005654;GO:0005634;GO:0060612;GO:0060717;GO:0030330;GO:0006310;GO:0006303;GO:0043542;GO:0051568;GO:0043433;GO:0035066;GO:0000416;GO:0051571;GO:0045830;GO:0048304;GO:0031398;GO:2001022;GO:0060261;GO:1902749;GO:0010212;GO:0001570	maker-chr2-snap-gene-470.41	PAXIP1	PAX-interacting protein 1 (Bos taurus)
IV00_00005256	-0.267529	7.14714	0.574416	0.487055	-0.887188	0.833802	-0.0544544	5.74837	0.784203	-0.041711	6.03431	0.999936	IV00_00005256	GO:0016020;GO:0043025;GO:0005886;GO:0008076;GO:0015459;GO:0008236;GO:0019228;GO:1901381;GO:0043268;GO:1903078;GO:0072659;GO:0042391;GO:1901379;GO:0043266	maker-chr2-augustus-gene-470.38	DPP6	Dipeptidyl aminopeptidase-like protein 6 (Pan troglodytes)
IV00_00005273	-0.475359	7.15059	0.0202444	-0.266146	5.41601	0.172602	-0.991995	7.3898	0.112	0.435273	6.72753	0.999936	IV00_00005273	GO:0003779;GO:0005524;GO:0034314	maker-chr2-augustus-gene-473.97	ACTR3B	Actin-related protein 3B (Homo sapiens)
IV00_00005282	1.49022	3.68109	0.0120476	0.664602	6.72121	0.123718	0.895616	5.58676	0.0770397	-0.173297	5.70325	0.999936	IV00_00005282	GO:0005654;GO:0005634;GO:0003677;GO:0042393;GO:0042054;GO:0042800;GO:0046872;GO:0003713;GO:0016746;GO:0061029;GO:0097692;GO:0016571;GO:0035264;GO:0048146;GO:0045944;GO:0010468;GO:0007338	maker-chr2-augustus-gene-474.103	Kmt2c	Histone-lysine N-methyltransferase 2C (Mus musculus)
IV00_00005283	1.65957	2.87817	0.0142618	-0.844968	5.78439	0.137683	-0.4343	6.84037	0.085935	-0.199522	5.77086	0.999936	IV00_00005283	GO:0005654;GO:0005634;GO:0003677;GO:0042393;GO:0042054;GO:0042800;GO:0046872;GO:0003723;GO:0003713;GO:0016746;GO:0097692;GO:0045944;GO:0045652	maker-chr2-augustus-gene-474.104	Kmt2c	Histone-lysine N-methyltransferase 2C (Mus musculus)
IV00_00005284	0.467463	8.0643	0.08119	0.224112	4.0891	0.411576	-1.27313	1.36552	0.295412	-0.0902982	7.8054	0.999936	IV00_00005284	GO:0005654;GO:0005634;GO:0003677;GO:0000981;GO:0042393;GO:0042800;GO:0046872;GO:0003713;GO:0044212;GO:1904837;GO:0006342;GO:0044648;GO:0051568;GO:0097692;GO:0080182;GO:0001555;GO:0048477;GO:0008284;GO:0033148;GO:0045944;GO:0045652;GO:0006355;GO:0043627	maker-chr2-snap-gene-474.111	KMT2C	Histone-lysine N-methyltransferase 2C (Homo sapiens)
IV00_00005287	-0.570865	6.24455	0.0237761	0.341628	4.2036	0.201901	0.71556	1.42522	0.128648	0.153903	8.79686	0.999936	IV00_00005287	GO:0016021;GO:0030246;GO:0005112;GO:0004653;GO:0060271;GO:0007368;GO:0007220;GO:0061314;GO:0018243;GO:0008593	maker-chr2-augustus-gene-474.109	Galnt11	Polypeptide N-acetylgalactosaminyltransferase 11 (Mus musculus)
IV00_00005302	0.0741519	5.55185	0.831381	0.0553541	5.03125	0.933976	0.0872306	2.26146	0.914537	-0.0189913	6.7178	0.999936	IV00_00005302	GO:0031588;GO:0043531;GO:0016208;GO:0004679;GO:0005524;GO:0004862;GO:0008603;GO:0008607;GO:0030295;GO:0019901;GO:0006633;GO:0005977;GO:0035556;GO:0006469;GO:0010800;GO:0045860;GO:0050790;GO:0019217;GO:0006110	maker-chr2-augustus-gene-474.108	Prkag2	5'-AMP-activated protein kinase subunit gamma-2 (Mus musculus)
IV00_00005308	0.340768	3.49458	0.484647	0.170715	2.09317	0.795329	-0.133006	4.40584	0.729851	-0.0565265	7.79054	0.999936	IV00_00005308		snap_masked-chr2-processed-gene-475.57	WDR86	WD repeat-containing protein 86 (Homo sapiens)
IV00_00005310	-0.575333	6.01739	0.0141333	0.561035	7.16662	0.135951	-0.394107	5.66001	0.085307	0.850173	0.416393	0.999936	IV00_00005310	GO:0005654;GO:0032436;GO:0043687;GO:0016567;GO:2000058;GO:0034341;GO:0034612;GO:0006511	maker-chr2-augustus-gene-475.73	NUB1	NEDD8 ultimate buster 1 (Homo sapiens)
IV00_00005332	1.42962	2.48877	0.0323635	0.238124	6.00319	0.249382	-0.29112	4.58675	0.162624	-0.28012	4.14693	0.999936	IV00_00005332	GO:0005886;GO:0043235;GO:0048185;GO:0017002;GO:0005524;GO:0046872;GO:0004674;GO:0032924;GO:0009798;GO:0008283;GO:0071363;GO:0061550;GO:0048333;GO:1901389;GO:0043525;GO:0006468	maker-chr2-augustus-gene-477.84	ACVR2B	Activin receptor type-2B (Gallus gallus)
IV00_00005340	0.230873	2.54951	0.816025	0.0275178	6.67555	0.928134	-0.0590662	5.78449	0.910224	-0.0222515	6.08959	0.999936	IV00_00005340	GO:0005886;GO:0001518;GO:0005261;GO:0005244;GO:0005248;GO:0086010;GO:0006936;GO:0019228;GO:0034765;GO:0100001;GO:0035725;GO:0006814	augustus_masked-chr2-processed-gene-477.3	Scn5a	Sodium channel protein type 5 subunit alpha (Mus musculus)
IV00_00005345	-0.366919	0.303167	0.816025	-0.134416	0.66644	0.92826	-0.0884359	3.15652	0.910224	0.015768	5.67692	0.999936	IV00_00005345	GO:0005783;GO:0016021;GO:0014704;GO:0016328;GO:0048471;GO:0005886;GO:0042383;GO:0034706;GO:0030315;GO:0001518;GO:0030018;GO:0030506;GO:0005516;GO:0005261;GO:0019899;GO:0017134;GO:0044325;GO:0050998;GO:0019904;GO:0019901;GO:0097110;GO:0031625;GO:0005244;GO:0005248;GO:0086060;GO:0086061;GO:0086006;GO:0086062;GO:0086063;GO:0086014;GO:0086016;GO:0086067;GO:0003360;GO:0086043;GO:0055074;GO:0086002;GO:…	maker-chr2-augustus-gene-477.85	Scn5a	Sodium channel protein type 5 subunit alpha (Rattus norvegicus)
IV00_00005355	3.1063	1.15958	0.055061	-0.35892	3.11143	0.339126	0.392848	4.45996	0.235032	0.114459	5.65673	0.999936	IV00_00005355	GO:0005783;GO:0016021;GO:0014704;GO:0016328;GO:0005730;GO:0005654;GO:0048471;GO:0005886;GO:0042383;GO:0034706;GO:0030315;GO:0001518;GO:0030018;GO:0030506;GO:0005516;GO:0005261;GO:0019899;GO:0017134;GO:0044325;GO:0050998;GO:0019904;GO:0019901;GO:0097110;GO:0031625;GO:0005244;GO:0005248;GO:0086060;GO:0086061;GO:0086006;GO:0086062;GO:0086063;GO:0086014;GO:0086016;GO:0086067;GO:0086043;GO:0086002;GO:…	maker-chr2-snap-gene-478.111	Scn4a	Sodium channel protein type 4 subunit alpha (Rattus norvegicus)
IV00_00005357	0.278713	6.40143	0.0750836	-0.381269	4.12395	0.400119	-0.199787	10.2004	0.28619	1.01799	0.253995	0.999936	IV00_00005357	GO:0005634;GO:0043130;GO:0000724;GO:0048568;GO:0048872;GO:0035264;GO:0050679;GO:1903003;GO:0016579;GO:1902525;GO:0072520;GO:0007338;GO:0048705;GO:0043588;GO:0007283	maker-chr2-augustus-gene-478.98	WDR48	WD repeat-containing protein 48 (Gallus gallus)
IV00_00005358	-0.295485	6.98968	0.0797546	0.650215	1.7615	0.407851	-0.387771	4.25516	0.2912	0.155965	12.7181	0.999936	IV00_00005358	GO:0000139;GO:0046872;GO:0048208;GO:0006888;GO:0061951;GO:0007030;GO:0050774;GO:1904668;GO:0006487;GO:0015031	maker-chr2-augustus-gene-478.105	Gorasp1	Golgi reassembly-stacking protein 1 (Rattus norvegicus)
IV00_00005361	-0.898776	5.16401	0.0239121	0.278379	8.61676	0.201901	0.400043	6.86993	0.128728	0.343252	6.23455	0.999936	IV00_00005361	GO:0001228;GO:0003700;GO:0000981;GO:0043565;GO:0006915;GO:0060325;GO:0048008;GO:0045944;GO:0009791;GO:0060021;GO:0048705	maker-chr2-snap-gene-478.113	CSRNP1	Cysteine/serine-rich nuclear protein 1 (Homo sapiens)
IV00_00005391	0.273285	5.10473	0.179834	0.392317	1.36465	0.573081	-0.178078	11.2783	0.461829	0.283033	6.43535	0.999936	IV00_00005391	GO:0005524;GO:0042802;GO:0000287;GO:0019901;GO:0004674;GO:0032147;GO:0038146;GO:0035556;GO:0007231;GO:0018107;GO:0010820;GO:0046777;GO:0006468;GO:0007346;GO:0023014;GO:0023016;GO:0031098	maker-chr2-augustus-gene-480.104	OXSR1	Serine/threonine-protein kinase OSR1 (Homo sapiens)
IV00_00005393	0.274937	-0.0110152	0.728741	0.0452657	5.19766	0.896329	0.0683596	3.82802	0.866413	-0.0538958	6.18126	0.999936	IV00_00005393	GO:0005634;GO:0005886;GO:0070976;GO:0035325;GO:0140052;GO:0050830;GO:0090557;GO:0016064;GO:0009682;GO:0006954;GO:0045087;GO:0031663;GO:0002755;GO:0006909;GO:0045080;GO:1900017;GO:0010628;GO:0043123;GO:0032740;GO:0032747;GO:0032755;GO:0046330;GO:0050671;GO:0051092;GO:1901224;GO:0032760;GO:2000338;GO:2000341;GO:1902622;GO:0002238;GO:0032494;GO:0009615;GO:0008063;GO:0002224;GO:0045351	maker-chr2-augustus-gene-480.105	MYD88	Myeloid differentiation primary response protein MyD88 (Gallus gallus)
IV00_00005401	1.15234	0.750499	0.0986949	-0.266053	4.06363	0.448563	-0.270973	7.29042	0.331643	-0.272546	8.46005	0.999936	IV00_00005401	NA	maker-chr2-snap-gene-480.107	MAP3K3	Mitogen-activated protein kinase kinase kinase 3 (Homo sapiens)
IV00_00005403	1.29406	1.24717	0.0672537	0.426965	3.19907	0.37392	-0.247815	6.85879	0.261341	0.164017	3.79933	0.999936	IV00_00005403	GO:0004709;GO:0046872;GO:0004672;GO:0004674;GO:0032147;GO:0001568;GO:0035556;GO:2000773;GO:0090050;GO:0071864;GO:0043123;GO:1900745;GO:0046777;GO:0007346;GO:0023014;GO:0031098	maker-chr2-snap-gene-480.108	MAP3K2	Mitogen-activated protein kinase kinase kinase 2 (Homo sapiens)
IV00_00005405	0.83387	0.563474	0.393936	-0.219597	1.79263	0.740745	-0.14824	7.17491	0.670013	0.157675	5.1639	0.999936	IV00_00005405	GO:0005654;GO:0005634;GO:0005524;GO:0004709;GO:0046872;GO:0004672;GO:0019901;GO:0004674;GO:0032147;GO:0045893;GO:0006468;GO:0007346;GO:0023014;GO:0031098	snap_masked-chr2-processed-gene-480.85	Map3k2	Mitogen-activated protein kinase kinase kinase 2 (Mus musculus)
IV00_00005406	-0.0298111	5.7089	0.935037	-0.0770384	-0.322094	0.975318	-0.024106	3.65283	0.966055	-0.012328	4.75296	0.999936	IV00_00005406	GO:0043231;GO:0016020;GO:0005782;GO:0005777;GO:0035580;GO:0008775;GO:0003988;GO:0016401;GO:0036109;GO:0008206;GO:0006635;GO:0033540;GO:0043312;GO:0010124;GO:0006625;GO:0000038	maker-chr2-snap-gene-480.109	Acaa1b	3-ketoacyl-CoA thiolase B%2C peroxisomal (Rattus norvegicus)
IV00_00005407	0.122881	-0.817598	0.881799	-0.0417968	2.72118	0.952109	0.101093	0.416393	0.937417	-0.00807677	6.67396	0.999936	IV00_00005407	GO:0043231;GO:0016020;GO:0005782;GO:0005777;GO:0035580;GO:0008775;GO:0003988;GO:0016401;GO:0036109;GO:0008206;GO:0006635;GO:0033540;GO:0043312;GO:0010124;GO:0006625;GO:0000038	genemark-chr2-processed-gene-480.62	NA	Protein of unknown function
IV00_00005415	1.48481	3.75973	0.0202444	0.196816	8.39085	0.173425	-1.16646	3.15782	0.112456	-0.225278	4.74581	0.999936	IV00_00005415	GO:0005829;GO:0016020;GO:0045121;GO:0031966;GO:0005634;GO:0005509;GO:0005544;GO:0032794;GO:0070679;GO:0070300;GO:1901981;GO:0004435;GO:0005546;GO:0004629;GO:0005543;GO:0001525;GO:0007186;GO:0032959;GO:0060716;GO:0016042;GO:0048015;GO:0051482;GO:0032962;GO:0010701;GO:0042127;GO:0051480;GO:1900274;GO:0051209;GO:0051592;GO:0043434	maker-chr2-augustus-gene-481.122	PLCD1	1-phosphatidylinositol 4%2C5-bisphosphate phosphodiesterase delta-1 (Bos taurus)
IV00_00005416	1.37241	2.20044	0.0269082	0.414364	6.07952	0.215514	0.396788	6.55403	0.140129	-0.13233	7.31718	0.999936	IV00_00005416	GO:0005829;GO:0070062;GO:0005886;GO:0005509;GO:0032794;GO:0004435;GO:0005546;GO:0001525;GO:0043647;GO:0032959;GO:0060716;GO:0016042;GO:0048015;GO:0006644;GO:0042127;GO:0051209	maker-chr2-snap-gene-481.129	Plcd1	1-phosphatidylinositol 4%2C5-bisphosphate phosphodiesterase delta-1 (Rattus norvegicus)
IV00_00005417	1.2784	3.30942	0.0357575	0.390404	4.2894	0.26914	0.351505	9.08074	0.176365	0.134184	7.96747	0.999936	IV00_00005417	GO:0005829;GO:0070062;GO:0005886;GO:0005509;GO:0032794;GO:0004435;GO:0005546;GO:0001525;GO:0043647;GO:0032959;GO:0060716;GO:0016042;GO:0048015;GO:0006644;GO:0042127;GO:0051209	maker-chr2-snap-gene-481.130	PLCD1	1-phosphatidylinositol 4%2C5-bisphosphate phosphodiesterase delta-1 (Homo sapiens)
IV00_00005419	3.92211	3.45085	0.0321524	0.256144	5.94189	0.248848	-0.321146	4.50665	0.162207	-0.115232	5.76689	0.999936	IV00_00005419	GO:0005200;GO:0051693	maker-chr2-augustus-gene-481.125	VIL1	Villin-1 (Sus scrofa)
IV00_00005424	-0.0582244	5.51706	0.807839	0.0271282	10.0032	0.925572	-0.15294	0.0897639	0.907064	-0.0337144	6.46484	0.999936	IV00_00005424	GO:0004721;GO:0008420;GO:2000134;GO:0001933;GO:0006357	maker-chr2-augustus-gene-481.126	NFI1	CTD small phosphatase-like protein (Gallus gallus)
IV00_00005435	-0.421067	7.89191	0.112453	-0.416539	3.56143	0.47804	-0.287695	4.74946	0.359985	-0.0853678	5.95133	0.999936	IV00_00005435	GO:0070062;GO:0005739;GO:0030141;GO:0005524;GO:0004081;GO:0004820;GO:0042802;GO:0046983;GO:0016740;GO:0015966;GO:0006426;GO:0070150;GO:0006418	snap_masked-chr2-processed-gene-482.79	GARS	Glycine--tRNA ligase (Pongo abelii)
IV00_00005447	0.817699	2.15214	0.0589876	1.10741	1.09981	0.353917	-0.25874	6.27253	0.245545	0.251646	10.9788	0.999936	IV00_00005447	GO:0036459	maker-chr2-augustus-gene-483.49	FAM188B	Protein FAM188B (Pongo abelii)
IV00_00005449	0.42133	2.75478	0.151588	1.03299	-0.392513	0.540999	-0.187786	6.96038	0.429095	-0.113533	5.09969	0.999936	IV00_00005449	GO:0036459	maker-chr2-snap-gene-483.52	Fam188b	Protein FAM188B (Mus musculus)
IV00_00005452	1.86723	6.81513	0.250633	-0.776585	0.180544	0.641356	0.519108	2.31283	0.550523	-0.67593	-0.698204	0.999936	IV00_00005452	GO:0009925;GO:0016323;GO:0005903;GO:0031526;GO:0005623;GO:0005737;GO:0016021;GO:0031965;GO:0005634;GO:0005886;GO:0042383;GO:0008519;GO:0035379;GO:0015168;GO:0005223;GO:0030184;GO:0005267;GO:0022857;GO:0015250;GO:0005372;GO:0015696;GO:0035378;GO:0015670;GO:0006884;GO:0019725;GO:0071474;GO:0071320;GO:0071280;GO:0071549;GO:0070301;GO:0071456;GO:0071241;GO:0071260;GO:0071288;GO:0071300;GO:0071472;GO:…	augustus_masked-chr2-processed-gene-484.0	AQP1	Aquaporin-1 (Sus scrofa)
IV00_00005476	0.260467	3.79829	0.325215	-0.108763	7.78934	0.706554	-0.402772	5.12922	0.626493	-0.148969	3.79594	0.999936	IV00_00005476	GO:0015031;GO:0016192	maker-chr2-augustus-gene-486.118	SEC22C	Vesicle-trafficking protein SEC22c (Homo sapiens)
IV00_00005479	0.327821	6.23447	0.179932	0.256115	4.03436	0.573265	1.36452	1.15958	0.462346	-0.168906	4.48208	0.999936	IV00_00005479	GO:0003755;GO:0051082;GO:0000413;GO:0042026	maker-chr2-snap-gene-486.121	NKTR	NK-tumor recognition protein (Homo sapiens)
IV00_00005481	0.0888844	6.40704	0.748024	0.0737998	3.6861	0.90063	0.157296	5.91238	0.874292	0.0543511	6.466	0.999936	IV00_00005481	GO:0046872;GO:0006974	maker-chr2-snap-gene-486.122	ZBTB47	Zinc finger and BTB domain-containing protein 47 (Homo sapiens)
IV00_00005482	-3.33398	0.905416	0.0389872	-0.302131	5.7819	0.280317	-1.58118	3.57521	0.187918	0.239408	1.84935	0.999936	IV00_00005482	GO:0005737;GO:0031674;GO:0032435;GO:0031397;GO:0032436;GO:0031398;GO:0048741;GO:0098528	maker-chr2-augustus-gene-486.119	klhl40	Kelch-like protein 40 (Xenopus laevis)
IV00_00005483	-2.21056	3.65421	0.010567	-0.418581	4.19582	0.110366	0.524701	5.48157	0.0691487	-0.781639	3.7742	0.999936	IV00_00005483	GO:0016021;GO:0048471;GO:0016746;GO:0060262	maker-chr2-augustus-gene-486.120	Hhatl	Protein-cysteine N-palmitoyltransferase HHAT-like protein (Mus musculus)
IV00_00005486	-0.184286	7.03006	0.29992	0.313771	7.95084	0.68343	0.173098	4.8006	0.600974	0.127119	9.41584	0.999936	IV00_00005486	GO:0005743;GO:0005739;GO:0005654;GO:0005634;GO:0032991;GO:0070469;GO:0042149;GO:0071456;GO:0043066;GO:0090201;GO:0055114;GO:0071902	maker-chr2-augustus-gene-487.109	Higd1a	HIG1 domain family member 1A%2C mitochondrial (Mus musculus)
IV00_00005488	1.20096	0.473574	0.0912272	-0.402842	3.369	0.432681	-0.233089	6.75969	0.316245	-0.252998	1.94172	0.999936	IV00_00005488	GO:0005769;GO:0009897;GO:0005887;GO:0005886;GO:0055037;GO:0019957;GO:0016493;GO:0019956;GO:0005044;GO:0019722;GO:0060326;GO:0006935;GO:0006955;GO:0006954;GO:0007204;GO:0007165	augustus_masked-chr2-processed-gene-487.73	Ackr2	Atypical chemokine receptor 2 (Rattus norvegicus)
IV00_00005494	0.764749	-1.2311	0.546004	-0.0503709	7.29418	0.823923	0.365454	2.62741	0.76669	0.178307	5.35703	0.999936	IV00_00005494	GO:0014704;GO:0031430;GO:0016604;GO:0005886;GO:0042383;GO:0030017;GO:0005863;GO:0030018;GO:0030506;GO:0005524;GO:0045296;GO:0005516;GO:0005085;GO:0046872;GO:1902936;GO:0005547;GO:0043325;GO:0032266;GO:0005546;GO:0070273;GO:0010314;GO:0004672;GO:0004674;GO:0031432;GO:0030154;GO:0007275;GO:0014067;GO:0046777;GO:0006468	maker-chr2-augustus-gene-487.111	Obscn	Obscurin (Mus musculus)
IV00_00005496	0.245671	-0.408359	0.885863	-0.132231	-0.721816	0.953513	0.16969	5.57553	0.938496	0.0395575	2.41835	0.999936	IV00_00005496	GO:0014704;GO:0031430;GO:0016604;GO:0005886;GO:0042383;GO:0030017;GO:0005863;GO:0030018;GO:0030506;GO:0005524;GO:0045296;GO:0005516;GO:0005085;GO:0046872;GO:1902936;GO:0005547;GO:0043325;GO:0032266;GO:0005546;GO:0070273;GO:0010314;GO:0004672;GO:0004674;GO:0031432;GO:0030154;GO:0007275;GO:0014067;GO:0046777;GO:0006468	maker-chr2-snap-gene-487.129	OBSCN	Obscurin (Homo sapiens)
IV00_00005498	1.19425	-1.36431	0.400882	-0.217067	1.38594	0.747174	-0.427829	4.39241	0.676068	-0.0555459	5.28284	0.999936	IV00_00005498	GO:0014704;GO:0031430;GO:0016604;GO:0005886;GO:0042383;GO:0030017;GO:0005863;GO:0030018;GO:0030506;GO:0005524;GO:0045296;GO:0005516;GO:0005085;GO:0046872;GO:1902936;GO:0005547;GO:0043325;GO:0032266;GO:0005546;GO:0070273;GO:0010314;GO:0004672;GO:0004674;GO:0031432;GO:0030154;GO:0007275;GO:0014067;GO:0046777;GO:0006468	maker-chr2-snap-gene-487.130	NA	Protein of unknown function
IV00_00005501	1.50003	-1.11697	0.308573	-0.185699	7.52051	0.69361	1.04251	-0.802435	0.610605	-0.141011	3.60503	0.999936	IV00_00005501	GO:0030016;GO:0016604;GO:0005886;GO:0042383;GO:0030018;GO:0030506;GO:0005524;GO:0005516;GO:0005085;GO:0046872;GO:0005547;GO:0043325;GO:0032266;GO:0005546;GO:0070273;GO:0010314;GO:0004674;GO:0008307;GO:0031432;GO:0007186;GO:0007275;GO:0043065;GO:0036309;GO:0051056;GO:0045214	maker-chr2-snap-gene-487.132	OBSCN	Obscurin (Homo sapiens)
IV00_00005504	1.55948	-1.07885	0.247093	-0.29426	6.15207	0.639685	0.229109	4.47858	0.545447	-0.199791	3.39249	0.999936	IV00_00005504	GO:0014704;GO:0031430;GO:0016604;GO:0005886;GO:0042383;GO:0030017;GO:0005863;GO:0030018;GO:0030506;GO:0005524;GO:0045296;GO:0005516;GO:0005085;GO:0046872;GO:1902936;GO:0005547;GO:0043325;GO:0032266;GO:0005546;GO:0070273;GO:0010314;GO:0004672;GO:0004674;GO:0031432;GO:0030154;GO:0007275;GO:0014067;GO:0046777;GO:0006468	maker-chr2-snap-gene-487.134	Obscn	Obscurin (Mus musculus)
IV00_00005518	-0.287032	4.85294	0.322647	-0.244153	1.23282	0.705681	-0.149433	6.73865	0.623924	-0.0808799	7.34973	0.999936	IV00_00005518	GO:0003723;GO:0016740;GO:0006783;GO:0016226	augustus_masked-chr2-processed-gene-487.82	IBA57	Putative transferase CAF17%2C mitochondrial (Homo sapiens)
IV00_00005519	-0.199921	2.9535	0.811289	0.0338487	6.01632	0.926221	-0.0475054	5.18327	0.908173	-0.0470289	0.737041	0.999936	IV00_00005519	GO:0005921;GO:0016021;GO:0014704;GO:0005886;GO:0045202;GO:0086077;GO:0086020;GO:0005216;GO:0086014;GO:0086053;GO:0048738;GO:0048468;GO:0007043;GO:0007268;GO:0016264;GO:0006936;GO:0086021;GO:0001570;GO:0007601	augustus_masked-chr2-processed-gene-487.83	GJC1	Gap junction gamma-1 protein (Homo sapiens)
IV00_00005521	-0.680722	5.32955	0.00258249	3.09792	4.52758	0.0185631	-0.667604	7.40415	0.01727	1.8242	0.947043	0.999936	IV00_00005521	GO:0005524;GO:0004385;GO:0006163	maker-chr2-snap-gene-488.135	GUK1	Guanylate kinase (Homo sapiens)
IV00_00005522	-0.941485	5.86055	0.00987862	-0.293028	8.03624	0.104015	0.406388	5.29823	0.0661644	0.250799	5.61018	0.999936	IV00_00005522	GO:0003735;GO:0006412	augustus_masked-chr2-processed-gene-488.96	MRPL55	39S ribosomal protein L55%2C mitochondrial (Bos taurus)
IV00_00005523	-0.712253	4.40388	0.089077	-0.264019	3.2842	0.428217	-0.595897	2.57505	0.310239	-0.215525	4.14557	0.999936	IV00_00005523		maker-chr2-snap-gene-488.134	Mmtag2	Multiple myeloma tumor-associated protein 2 homolog (Mus musculus)
IV00_00005525	-0.332534	9.31608	0.0304006	-0.364284	4.75326	0.236449	0.685434	3.95462	0.153108	0.387162	1.92031	0.999936	IV00_00005525	GO:0015031;GO:0016192	maker-chr2-snap-gene-488.136	arf1	ADP-ribosylation factor 1 (Xenopus laevis)
IV00_00005534	7.24452	-1.3868	0.0310874	0.172353	6.6828	0.242265	-0.859297	3.07769	0.156423	0.130323	7.10173	0.999936	IV00_00005534	GO:0005615;GO:0005640;GO:0005886;GO:0005109;GO:0030509;GO:0060070;GO:0045165;GO:0061303;GO:0048263;GO:0009953;GO:0042472;GO:0060173;GO:0035108;GO:0030182;GO:0090263;GO:0050679;GO:0045743;GO:0010628;GO:0045663;GO:0010831;GO:0045944;GO:0060828;GO:0040036;GO:0016055	maker-chr2-augustus-gene-488.133	WNT3A	Protein Wnt-3a (Gallus gallus)
IV00_00005554	2.58204	0.883078	0.0220702	-0.387235	4.41487	0.18713	1.11923	4.04243	0.119647	-0.952305	-0.841576	0.999936	IV00_00005554	GO:0045165;GO:0061303;GO:0072498;GO:0061072;GO:0032331;GO:0030182;GO:1902764;GO:0016055	snap_masked-chr2-processed-gene-489.84	WNT9A	Protein Wnt-9a (Gallus gallus)
IV00_00005598	-0.688324	4.82361	0.0118311	-3.31988	0.379697	0.120882	0.36911	5.94055	0.0757139	0.162562	5.13594	0.999936	IV00_00005598	GO:0030425;GO:0098978;GO:0098686;GO:0016020;GO:0043025;GO:0048471;GO:0005886;GO:0014069;GO:0031201;GO:0030672;GO:0005484;GO:0019905;GO:0098967;GO:0006887;GO:0060291;GO:0031629;GO:0016082;GO:0006906;GO:0099003	snap_masked-chr2-processed-gene-490.109	NA	Protein of unknown function
IV00_00005599	-0.0794435	5.56918	0.731553	0.0895796	5.52056	0.89659	-0.0745701	3.4088	0.868128	-0.0333824	6.43947	0.999936	IV00_00005599	GO:0098686;GO:0043025;GO:0048471;GO:0005886;GO:0014069;GO:0031201;GO:0030672;GO:0005484;GO:0019905;GO:0098967;GO:0006887;GO:0060291;GO:0031629;GO:0016082;GO:0006906	maker-chr2-augustus-gene-490.132	SNAP47	Synaptosomal-associated protein 47 (Homo sapiens)
IV00_00005600	-0.907851	3.65773	0.107342	-0.919745	0.338534	0.466983	1.22228	0.50116	0.349314	0.137376	4.6245	0.999936	IV00_00005600	GO:0046872;GO:0045905;GO:0018126	maker-chr2-snap-gene-490.134	JMJD4	JmjC domain-containing protein 4 (Gallus gallus)
IV00_00005601	1.16327	3.5218	0.0151903	-0.36743	7.45338	0.14185	0.565404	6.82315	0.0894503	-0.148112	7.29808	0.999936	IV00_00005601	GO:0042802;GO:0007032	maker-chr2-snap-gene-490.136	ALS2CL	ALS2 C-terminal-like protein (Homo sapiens)
IV00_00005626	0.479824	5.00259	0.162594	0.209231	4.41155	0.555476	0.309613	6.43941	0.44395	-0.332099	2.03263	0.999936	IV00_00005626	GO:0016020;GO:0005886;GO:0070821;GO:0043312;GO:0030220	augustus_masked-chr2-processed-gene-491.3	Nbeal2	Neurobeachin-like protein 2 (Mus musculus)
IV00_00005633	-0.452271	4.10546	0.0553747	0.736592	1.34859	0.339497	0.744996	2.12431	0.235053	-0.444926	5.32477	0.999936	IV00_00005633	GO:0005634;GO:0043014;GO:0046975;GO:0018024;GO:0046872;GO:0016279;GO:0001525;GO:0035441;GO:0060977;GO:0051607;GO:0048701;GO:0060669;GO:0035987;GO:0030900;GO:0097676;GO:0097198;GO:0048332;GO:1902850;GO:0006298;GO:0001763;GO:0001843;GO:0034728;GO:0018026;GO:0018023;GO:0060039;GO:0032727;GO:0032465;GO:0010569;GO:0010793;GO:1905634;GO:0006355;GO:0034340;GO:0048864;GO:0048863;GO:0006368;GO:0016032	maker-chr2-snap-gene-491.279	SETD2	Histone-lysine N-methyltransferase SETD2 (Homo sapiens)
IV00_00005634	0.215672	6.42618	0.296949	0.188215	9.85185	0.680416	-0.908474	5.2387	0.598343	0.0863645	5.48861	0.999936	IV00_00005634	GO:0005634;GO:0043014;GO:0046975;GO:0018024;GO:0046872;GO:0016279;GO:0001525;GO:0035441;GO:0060977;GO:0051607;GO:0048701;GO:0060669;GO:0035987;GO:0030900;GO:0097676;GO:0097198;GO:0048332;GO:1902850;GO:0006298;GO:0001763;GO:0001843;GO:0034728;GO:0018026;GO:0018023;GO:0060039;GO:0032727;GO:0032465;GO:0010569;GO:0010793;GO:1905634;GO:0006355;GO:0034340;GO:0048864;GO:0048863;GO:0006368;GO:0016032	maker-chr2-snap-gene-491.280	SETD2	Histone-lysine N-methyltransferase SETD2 (Homo sapiens)
IV00_00005636	-0.173739	3.69621	0.676548	-0.0847211	4.39095	0.875205	0.0461406	6.5671	0.837395	0.160673	2.06938	0.999936	IV00_00005636	GO:0005874;GO:0002102;GO:0031982;GO:0005524;GO:0016887;GO:0008017;GO:0003777;GO:0046983;GO:0022617;GO:0007018;GO:1903008;GO:0071801	maker-chr2-snap-gene-491.281	KIF9	Kinesin-like protein KIF9 (Homo sapiens)
IV00_00005638	-1.19344	6.5328	0.00640112	0.851224	6.54633	0.0730853	-0.410943	8.2909	0.0462803	-0.310152	4.47683	0.999936	IV00_00005638	GO:1901992;GO:0016567	maker-chr2-snap-gene-491.269	KLHL18	Kelch-like protein 18 (Homo sapiens)
IV00_00005641	0.111002	4.56974	0.595366	-0.0824754	7.83207	0.843909	-0.106593	3.48127	0.798066	-0.0556601	6.67475	0.999936	IV00_00005641	GO:0046872;GO:0006355	augustus_masked-chr2-processed-gene-491.8	ZNF783	Protein ZNF783 (Homo sapiens)
IV00_00005643	-0.315952	4.86641	0.221223	-0.161745	7.43072	0.614661	-1.34551	3.82841	0.509267	-0.108249	4.27593	0.999936	IV00_00005643	GO:0046872;GO:0043565	genemark-chr2-processed-gene-491.170	ZNF41	Zinc finger protein 41 (Homo sapiens)
IV00_00005645	0.240298	1.86927	0.711331	0.0766281	5.08371	0.890875	-0.13807	3.265	0.857836	-0.0523398	6.37353	0.999936	IV00_00005645	GO:0042802;GO:0006355	snap_masked-chr2-processed-gene-491.204	ZNF783	Protein ZNF783 (Homo sapiens)
IV00_00005649	-0.336478	3.92596	0.206636	-1.30167	-0.469374	0.602769	0.228618	3.79829	0.493162	-0.176301	1.52587	0.999936	IV00_00005649	GO:0008270;GO:0045892;GO:0006355	maker-chr2-snap-gene-491.270	ZNF282	Zinc finger protein 282 (Homo sapiens)
IV00_00005652	-0.0554364	4.78127	0.789184	-0.0466542	4.23193	0.919183	-0.05512	6.27476	0.900699	-0.0415709	5.01705	0.999936	IV00_00005652	GO:0008270;GO:0045892;GO:0006355	maker-chr2-snap-gene-491.271	ZNF783	Protein ZNF783 (Homo sapiens)
IV00_00005653	-0.248302	5.39656	0.124552	0.313451	3.05856	0.498074	0.147041	8.34237	0.383333	0.163709	4.45007	0.999936	IV00_00005653	GO:0046872;GO:0006355	genemark-chr2-processed-gene-491.99	ZNF777	Zinc finger protein 777 (Homo sapiens)
IV00_00005657	-0.754055	2.29664	0.0284942	-0.749046	6.5957	0.225749	-0.344516	6.0381	0.14549	0.0914965	7.25626	0.999936	IV00_00005657	GO:0005654;GO:0005634;GO:0051087;GO:0004721;GO:0019901;GO:0004725;GO:0051301;GO:0008283;GO:0034644;GO:0000082;GO:0000086;GO:0010971;GO:0110032;GO:0045931;GO:0016579;GO:0051726;GO:0000079;GO:0009314	maker-chr2-snap-gene-491.273	CDC25A	M-phase inducer phosphatase 1 (Homo sapiens)
IV00_00005658	-0.0545956	6.01868	0.772415	-0.0733705	5.52546	0.909051	-0.23133	-0.828698	0.889225	-0.0591867	5.60327	0.999936	IV00_00005658	GO:0000466;GO:0000463	augustus_masked-chr1-processed-gene-0.5	URB1	Nucleolar pre-ribosomal-associated protein 1 (Homo sapiens)
IV00_00005664	0.966988	1.11233	0.241039	-0.120954	6.78701	0.633648	-0.458218	0.658327	0.539039	0.152726	2.50213	0.999936	IV00_00005664	NA	genemark-chr1-processed-gene-0.23	Eva1c	Protein eva-1 homolog C (Mus musculus)
IV00_00005665	-0.138096	6.23088	0.749619	0.282605	0.715207	0.90082	-0.0443353	5.95698	0.874879	0.0254265	6.06007	0.999936	IV00_00005665	GO:0060271;GO:0003352	maker-chr1-augustus-gene-0.107	C21orf59	UPF0769 protein C21orf59 (Homo sapiens)
IV00_00005666	0.0813455	6.95838	0.674614	-0.0650834	5.3759	0.874355	-0.0727273	4.82839	0.835521	0.0692712	5.49085	0.999936	IV00_00005666	GO:0030117;GO:0048471;GO:0098793;GO:0097060;GO:0043195;GO:0012506;GO:0034595;GO:0004438;GO:0004439;GO:0043812;GO:0003723;GO:0017124;GO:0007420;GO:0046855;GO:0043647;GO:0007612;GO:0061024;GO:0006836;GO:0006661;GO:0046856;GO:0046488;GO:1904980;GO:0048488;GO:0016082;GO:0048489;GO:0016191	maker-chr1-augustus-gene-0.108	SYNJ1	Synaptojanin-1 (Homo sapiens)
IV00_00005668	0.81143	6.62484	0.00369819	1.16473	4.3686	0.0315878	-0.63466	9.02515	0.0262798	0.455207	12.9458	0.999936	IV00_00005668	GO:0098978;GO:0030117;GO:0043005;GO:0098688;GO:0048471;GO:0098794;GO:0098793;GO:0032991;GO:0098685;GO:0097060;GO:0043195;GO:0012506;GO:1990175;GO:0052658;GO:0034595;GO:0004438;GO:0004439;GO:0043812;GO:0008022;GO:0044877;GO:0003723;GO:0017124;GO:0007420;GO:0046855;GO:0007612;GO:0006836;GO:0046856;GO:0046488;GO:1904980;GO:0014015;GO:0048260;GO:0098884;GO:0099149;GO:0034097;GO:0032526;GO:0048488;GO:…	maker-chr1-augustus-gene-0.109	SYNJ1	Synaptojanin-1 (Fragment) (Bos taurus)
IV00_00005670	1.14374	4.73559	0.00391128	0.910505	5.03926	0.0348744	0.809876	4.87246	0.0277241	-0.257063	6.99493	0.999936	IV00_00005670	GO:0030117;GO:0048471;GO:0098793;GO:0097060;GO:0043195;GO:0012506;GO:0034595;GO:0004438;GO:0004439;GO:0043812;GO:0003723;GO:0017124;GO:0007420;GO:0046855;GO:0043647;GO:0007612;GO:0061024;GO:0006836;GO:0006661;GO:0046856;GO:0046488;GO:1904980;GO:0048488;GO:0016082;GO:0048489;GO:0016191	maker-chr1-augustus-gene-0.110	SYNJ1	Synaptojanin-1 (Homo sapiens)
IV00_00005676	-0.52396	5.91364	0.0271129	0.961135	0.685487	0.215774	-0.278871	5.57757	0.140129	0.174074	7.18056	0.999936	IV00_00005676	GO:0005524;GO:0003690;GO:0000150;GO:0003697;GO:0017116;GO:0006974;GO:0000730;GO:0000724;GO:1990426	maker-chr1-snap-gene-0.119	MIS18A	Protein Mis18-alpha (Otolemur garnettii)
IV00_00005678	-0.849113	1.30683	0.143521	-0.291118	2.803	0.527318	-0.45521	5.83218	0.412997	0.101972	7.32302	0.999936	IV00_00005678	GO:0005743;GO:0006839	maker-chr1-augustus-gene-0.111	UCP3	Mitochondrial uncoupling protein 3 (Sus scrofa)
IV00_00005679	-0.0136953	5.50391	0.952424	-0.0249438	2.06069	0.984845	-0.0148949	9.45152	0.978684	-0.00593056	6.269	0.999936	IV00_00005679	GO:0036064;GO:0005737;GO:0007420;GO:0061511;GO:0060271;GO:0042733;GO:0030326;GO:0001947;GO:0001701;GO:0021997;GO:0021915;GO:1905515;GO:0007389;GO:0071539;GO:0016485;GO:0030162;GO:0008589	augustus_masked-chr1-processed-gene-0.9	C2CD3	C2 domain-containing protein 3 (Homo sapiens)
IV00_00005683	0.0203556	7.29501	0.906774	0.0189971	4.8288	0.962694	-0.0183395	6.54957	0.95134	0.0135013	5.57841	0.999936	IV00_00005683	GO:0006482	maker-chr1-snap-gene-0.120	Ppme1	Protein phosphatase methylesterase 1 (Mus musculus)
IV00_00005684	0.445345	3.92415	0.613245	-0.0629733	4.0883	0.848906	-0.143195	2.31369	0.806263	-0.0374151	6.7428	0.999936	IV00_00005684	GO:0005506;GO:0031418;GO:0016702;GO:0004656;GO:0018401	maker-chr1-snap-gene-0.132	P4HA3	Prolyl 4-hydroxylase subunit alpha-3 (Bos taurus)
IV00_00005685	-0.0498352	4.54652	0.907984	-0.0346113	1.85767	0.962836	0.0221544	5.39622	0.951911	0.0189503	2.77964	0.999936	IV00_00005685	GO:0016020;GO:0005886;GO:0016997;GO:0052794;GO:0052795;GO:0052796;GO:0004308;GO:0005975;GO:0006689;GO:0006687;GO:0009313	augustus_masked-chr1-processed-gene-0.12	NEU3	Sialidase-3 (Homo sapiens)
IV00_00005686	-0.450554	6.24784	0.00824252	3.9827	-0.243578	0.0891613	0.755146	5.91221	0.0566173	0.483358	5.58658	0.999936	IV00_00005686	GO:0006465	maker-chr1-augustus-gene-0.116	SPCS2	Signal peptidase complex subunit 2 (Pongo abelii)
IV00_00005687	0.40814	5.18122	0.156337	-0.721338	0.903588	0.548588	0.529922	0.754229	0.434037	0.604626	5.2387	0.999936	IV00_00005687	GO:0070530;GO:0046872;GO:0031491;GO:0016740;GO:0006974;GO:2000780;GO:0016567	maker-chr1-snap-gene-0.135	RNF169	E3 ubiquitin-protein ligase RNF169 (Bos taurus)
IV00_00005690	-0.866464	-1.03887	0.526074	-0.0961995	6.23679	0.811834	-0.10628	10.0044	0.754689	0.137233	3.50993	0.999936	IV00_00005690	GO:0030154;GO:0001503	maker-chr1-snap-gene-1.108	CHRDL2	Chordin-like protein 2 (Homo sapiens)
IV00_00005693	-0.718289	2.21029	0.210737	0.150672	6.23931	0.607793	-0.926691	1.22529	0.499417	-0.101018	3.72595	0.999936	IV00_00005693	GO:0033819;GO:0102555;GO:0034641;GO:2000376;GO:0009249	maker-chr1-augustus-gene-1.104	LIPT2	Putative lipoyltransferase 2%2C mitochondrial (Homo sapiens)
IV00_00005695	0.895055	8.20197	0.0077932	-1.07053	8.46522	0.0842078	0.792801	5.59704	0.0530906	-1.01366	3.45702	0.999936	IV00_00005695	GO:0046872;GO:0061621;GO:0019388;GO:0005978;GO:0005980	maker-chr1-snap-gene-1.110	PGM2L1	Glucose 1%2C6-bisphosphate synthase (Pongo abelii)
IV00_00005704	1.25939	5.14267	0.0155027	0.594812	4.73559	0.144382	0.743541	6.24173	0.0928252	-0.28615	5.11814	0.999936	IV00_00005704	GO:0099056;GO:0008328;GO:0032983;GO:0016020;GO:0043025;GO:0005886;GO:0014069;GO:0098839;GO:0045211;GO:0042734;GO:0043235;GO:0045202;GO:0043195;GO:0008144;GO:0005234;GO:0016595;GO:0008066;GO:0042802;GO:0004970;GO:0015277;GO:0015276;GO:0038023;GO:1904315;GO:0022843;GO:0030534;GO:0048266;GO:0060079;GO:0060080;GO:0035235;GO:0051899;GO:0050804;GO:0032229;GO:0051967;GO:0007399;GO:0014054;GO:0032230;GO:…	snap_masked-chr1-processed-gene-1.99	Grik1	Glutamate receptor ionotropic%2C kainate 1 (Mus musculus)
IV00_00005706	1.67253	4.36155	0.00438667	-0.417705	5.94843	0.0415133	-0.572614	5.32441	0.0306524	0.269104	5.20284	0.999936	IV00_00005706	GO:0099056;GO:0008328;GO:0032983;GO:0016020;GO:0043025;GO:0005886;GO:0014069;GO:0098839;GO:0045211;GO:0042734;GO:0043235;GO:0045202;GO:0043195;GO:0008144;GO:0005234;GO:0016595;GO:0008066;GO:0042802;GO:0004970;GO:0015277;GO:0015276;GO:0038023;GO:1904315;GO:0022843;GO:0030534;GO:0048266;GO:0060079;GO:0060080;GO:0035235;GO:0051899;GO:0050804;GO:0032229;GO:0051967;GO:0007399;GO:0014054;GO:0032230;GO:…	maker-chr1-augustus-gene-1.107	Grik1	Glutamate receptor ionotropic%2C kainate 1 (Mus musculus)
IV00_00005714	0.639993	0.582405	0.592648	-0.101787	3.18294	0.842337	-0.163495	1.89201	0.79665	-0.03611	4.33878	0.999936	IV00_00005714	GO:0016021;GO:0042802;GO:0005198;GO:0016338	augustus_masked-chr1-processed-gene-2.82	Cldn8	Claudin-8 (Mus musculus)
IV00_00005716	-0.168323	5.56295	0.64143	-0.123014	4.48233	0.861884	-0.0414385	7.33411	0.821686	0.0279892	5.91859	0.999936	IV00_00005716	GO:0005829;GO:0043197;GO:0031234;GO:0099147;GO:0098978;GO:0044304;GO:0016020;GO:0005874;GO:0043025;GO:0005634;GO:0005886;GO:0032587;GO:0045202;GO:0005085;GO:0019900;GO:0008289;GO:0008017;GO:0030676;GO:0030971;GO:0005089;GO:0090630;GO:0006915;GO:0003300;GO:0016477;GO:0007160;GO:0034622;GO:0048013;GO:0007186;GO:1990138;GO:0098989;GO:0043065;GO:0050772;GO:0030335;GO:0008284;GO:0061003;GO:0010718;GO:…	maker-chr1-augustus-gene-2.112	TIAM1	T-lymphoma invasion and metastasis-inducing protein 1 (Homo sapiens)
IV00_00005717	-0.0406389	4.85151	0.903522	0.075975	-0.285281	0.960111	0.0326461	4.09222	0.947986	0.0426184	-0.370081	0.999936	IV00_00005717	GO:0005737;GO:0005829;GO:0043197;GO:0031234;GO:0099147;GO:0098978;GO:0060091;GO:0044304;GO:0016020;GO:0043025;GO:0005634;GO:0000242;GO:0005886;GO:0014069;GO:0032587;GO:0036477;GO:0045202;GO:0046875;GO:0005085;GO:0019900;GO:0008017;GO:0005543;GO:0048365;GO:0030676;GO:0017016;GO:0030971;GO:0090630;GO:0006915;GO:0031547;GO:0003300;GO:0016477;GO:0007160;GO:0034622;GO:0048013;GO:1990138;GO:0098989;GO:…	maker-chr1-augustus-gene-2.113	Tiam1	T-lymphoma invasion and metastasis-inducing protein 1 (Mus musculus)
IV00_00005722	-0.65207	9.02515	0.00790855	0.658033	5.37012	0.0852073	0.760712	4.02663	0.0537151	0.435832	3.30832	0.999936	IV00_00005722	GO:0005615;GO:0005739;GO:0005634;GO:0005777;GO:0005507;GO:0004784;GO:0019430	maker-chr1-augustus-gene-2.111	SOD1	Superoxide dismutase [Cu-Zn] (Gallus gallus)
IV00_00005725	-0.0232265	5.11646	0.907196	-0.0485777	3.93795	0.962836	0.0329908	7.03459	0.951911	0.0145676	4.43113	0.999936	IV00_00005725	GO:0003723;GO:1990269;GO:0006397;GO:2000805	augustus_masked-chr1-processed-gene-2.86	SCAF4	Splicing factor%2C arginine/serine-rich 15 (Homo sapiens)
IV00_00005734	0.704571	3.04958	0.321494	-0.131357	5.6747	0.704722	-0.29303	4.48098	0.623268	-0.087383	3.28161	0.999936	IV00_00005734	GO:0031514;GO:0097224;GO:0036126;GO:0051087;GO:0051082;GO:1904158;GO:0051085	maker-chr1-snap-gene-3.139	DNAJB13	DnaJ homolog subfamily B member 13 (Homo sapiens)
IV00_00005735	-0.451858	4.87989	0.04138	1.02154	2.42749	0.291856	-0.193522	7.81492	0.196917	-0.144113	3.88951	0.999936	IV00_00005735	GO:0006364	maker-chr1-snap-gene-3.140	PAAF1	Proteasomal ATPase-associated factor 1 (Gallus gallus)
IV00_00005738	-0.779767	5.82165	0.0037223	-1.05924	4.14557	0.0320862	1.05464	2.57254	0.0266714	-0.504537	4.76788	0.999936	IV00_00005738	GO:0005761;GO:0005739	maker-chr1-augustus-gene-3.132	MRPL48	39S ribosomal protein L48%2C mitochondrial (Homo sapiens)
IV00_00005739	0.422468	7.90744	0.0748472	-0.17575	5.94971	0.397943	0.189461	7.13135	0.281438	-0.52038	0.696848	0.999936	IV00_00005739	GO:0005794;GO:0000139;GO:0005802;GO:0005525;GO:0003924;GO:0031489;GO:0019904;GO:0019882;GO:0034498;GO:0006891;GO:0006886;GO:0018125;GO:0034067;GO:0032482;GO:0042147;GO:0006890	augustus_masked-chr1-processed-gene-3.93	RAB6A	Ras-related protein Rab-6A (Pongo abelii)
IV00_00005740	0.290293	7.5063	0.550985	-0.0987319	3.08273	0.827378	-0.445044	-0.122607	0.77121	-0.0775485	5.72639	0.999936	IV00_00005740	GO:0005737;GO:0016021;GO:0008022;GO:0042803;GO:0007275;GO:0045595	augustus_masked-chr1-processed-gene-3.99	Plekhb1	Pleckstrin homology domain-containing family B member 1 (Mus musculus)
IV00_00005748	0.599295	5.68877	0.0612909	-0.255673	4.98297	0.359447	-0.221284	4.88509	0.250382	0.118041	7.31975	0.999936	IV00_00005748	GO:1905053	snap_masked-chr1-processed-gene-3.117	Fam168a	Protein FAM168A (Mus musculus)
IV00_00005749	-1.37239	4.31158	0.0613038	0.236961	4.47881	0.359652	0.297209	4.74127	0.250382	-0.999548	-0.142541	0.999936	IV00_00005749	GO:0016021;GO:0005654;GO:0048471;GO:0005886;GO:0097186;GO:0006915	maker-chr1-snap-gene-3.143	RELT	Tumor necrosis factor receptor superfamily member 19L (Homo sapiens)
IV00_00005751	-0.0968736	7.28681	0.698334	0.0546024	6.00576	0.885667	-0.129639	6.78235	0.849529	0.0560091	2.88077	0.999936	IV00_00005751	GO:0005829;GO:0005085;GO:0005089;GO:0030036;GO:0007186;GO:0043065;GO:0051056	maker-chr1-snap-gene-3.144	ARHGEF17	Rho guanine nucleotide exchange factor 17 (Homo sapiens)
IV00_00005758	0.443368	2.28967	0.423777	0.0789672	4.05875	0.76079	0.0991998	5.30524	0.691708	-0.0574387	6.37162	0.999936	IV00_00005758	GO:0016324;GO:0016323;GO:0005623;GO:0016021;GO:0001621;GO:0019103;GO:0045029;GO:0045030;GO:0071407;GO:0071380;GO:0071415;GO:1905835;GO:0006909;GO:0070374;GO:0031587;GO:0032962;GO:0014911;GO:1904707;GO:0030321	augustus_masked-chr1-processed-gene-3.107	P2RY3	P2Y purinoceptor 3 (Meleagris gallopavo)
IV00_00005761	1.15833	-0.471031	0.180368	-0.19533	3.28868	0.574877	-0.627837	2.3865	0.463653	0.0762865	5.0627	0.999936	IV00_00005761	GO:0016324;GO:0016323;GO:0005623;GO:0098978;GO:0099059;GO:0031686;GO:0005524;GO:0045028;GO:0045030;GO:0007568;GO:0071347;GO:0071222;GO:0071415;GO:0001701;GO:0030279;GO:0007200;GO:0032722;GO:0007204;GO:0070257;GO:0010976;GO:0060406;GO:0032308;GO:0014911;GO:0097746;GO:0099509;GO:2000300;GO:0070848;GO:0019233;GO:0042060	snap_masked-chr1-processed-gene-4.97	P2ry2	P2Y purinoceptor 2 (Rattus norvegicus)
IV00_00005768	0.0610177	4.2498	0.786192	0.0298272	6.22412	0.918003	-0.0776023	4.86192	0.898265	0.0232269	4.70081	0.999936	IV00_00005768	GO:0030054;GO:0005905;GO:0031594;GO:0005886;GO:0055037;GO:0120043;GO:0005547;GO:0043325;GO:0072583;GO:0044803;GO:0007274;GO:0030838;GO:2000601;GO:0015031;GO:0030833	snap_masked-chr1-processed-gene-4.89	FCHSD2	FCH and double SH3 domains protein 2 (Homo sapiens)
IV00_00005769	-0.380821	8.46944	0.0373438	0.888181	3.4335	0.276293	-1.43727	0.827996	0.181533	-0.252516	2.86888	0.999936	IV00_00005769	GO:0005743;GO:0005730;GO:0015935;GO:0005819;GO:0140078;GO:0003677;GO:0003723;GO:0003735;GO:0006915;GO:0007049;GO:0051301;GO:0006281;GO:0006417;GO:0006412	maker-chr1-augustus-gene-4.106	Rps3	40S ribosomal protein S3 (Rattus norvegicus)
IV00_00005771	1.20363	5.15848	0.0242666	-0.379643	6.91482	0.203578	-0.299298	9.74864	0.130257	0.151769	7.32911	0.999936	IV00_00005771	GO:0005783;GO:0005788;GO:0005793;GO:0005615;GO:0045121;GO:0005518;GO:0004867;GO:0051082;GO:0003433;GO:0032964;GO:0030199;GO:0010951;GO:0051604	maker-chr1-augustus-gene-4.109	SERPINH1	Serpin H1 (Gallus gallus)
IV00_00005777	0.333981	6.34259	0.381505	0.256347	2.0219	0.734417	0.281903	2.82462	0.663468	0.0595993	5.13792	0.999936	IV00_00005777	GO:0012505;GO:0030426;GO:0016021;GO:0048471;GO:0008889;GO:0004435;GO:0006629;GO:0045666	maker-chr1-augustus-gene-4.107	GDPD5	Glycerophosphodiester phosphodiesterase domain-containing protein 5 (Gallus gallus)
IV00_00005779	-0.263107	4.56291	0.57567	-0.144414	1.81333	0.834079	0.643327	-0.253546	0.784778	0.0342575	5.70606	0.999936	IV00_00005779	GO:0012505;GO:0030426;GO:0016021;GO:0048471;GO:0008889;GO:0004435;GO:0006629;GO:0045666	maker-chr1-snap-gene-4.114	NA	Protein of unknown function
IV00_00005782	1.0118	4.53281	0.0184848	-1.45426	-0.0153112	0.161747	1.3022	4.68972	0.104083	-0.21829	4.31285	0.999936	IV00_00005782	GO:0005604;GO:0062023;GO:0031410;GO:0031012;GO:0008201;GO:0004222;GO:0008270;GO:0060347;GO:0001822;GO:0016525;GO:0001542;GO:1900087;GO:0010976;GO:1904754;GO:1904707	augustus_masked-chr1-processed-gene-5.15	ADAMTS1	A disintegrin and metalloproteinase with thrombospondin motifs 1 (Homo sapiens)
IV00_00005785	-0.751555	2.92454	0.149954	0.162812	8.3586	0.538002	-0.217142	4.20767	0.424733	-0.278079	6.00496	0.999936	IV00_00005785	GO:0062023;GO:0005788;GO:0031012;GO:0005576;GO:0005615;GO:0050840;GO:0008201;GO:0005178;GO:0004222;GO:0008237;GO:0008233;GO:0008270;GO:0042742;GO:0022617;GO:0120163;GO:0006508;GO:0044691	snap_masked-chr1-processed-gene-5.25	Adamts5	A disintegrin and metalloproteinase with thrombospondin motifs 5 (Mus musculus)
IV00_00005802	0.228776	3.35568	0.473753	-0.52018	3.36184	0.791619	0.0782615	5.36731	0.725543	-0.329923	0.609087	0.999936	IV00_00005802	GO:0005829;GO:0035657;GO:0005634;GO:0032991;GO:0030792;GO:0003676;GO:0008276;GO:0036009;GO:0008757;GO:0009007;GO:0018872;GO:0032775;GO:0032259;GO:0018364;GO:0030307;GO:0009404;GO:0006415	maker-chr1-snap-gene-7.99	N6AMT1	HemK methyltransferase family member 2 (Homo sapiens)
IV00_00005803	0.661059	4.08684	0.0265466	-0.652883	4.30484	0.213797	2.29228	-0.604281	0.138701	0.155792	4.04528	0.999936	IV00_00005803	GO:0005654;GO:0005634;GO:0001227;GO:0003690;GO:0042802;GO:0000977;GO:0000122	augustus_masked-chr1-processed-gene-7.4	CGGBP1	CGG triplet repeat-binding protein 1 (Homo sapiens)
IV00_00005806	1.05887	1.33428	0.0236466	1.79752	0.632471	0.200645	0.368309	5.62583	0.127719	-0.421618	4.69498	0.999936	IV00_00005806	GO:0005634;GO:0003677;GO:0001228;GO:0046872;GO:0045944;GO:0006357	maker-chr1-augustus-gene-7.96	Zfp292	Zinc finger protein 292 (Mus musculus)
IV00_00005807	0.410098	3.86088	0.151544	-0.540415	0.96504	0.540882	0.237233	4.32375	0.428211	0.120435	8.1731	0.999936	IV00_00005807	GO:0005634;GO:0003677;GO:0001228;GO:0046872;GO:0006357	maker-chr1-augustus-gene-7.97	ZNF654	Zinc finger protein 654 (Homo sapiens)
IV00_00005808	-0.337246	3.70338	0.150463	0.156102	7.22634	0.539009	-0.737108	-0.797575	0.425997	0.106328	4.55871	0.999936	IV00_00005808	GO:0005634;GO:0006915;GO:0043065	augustus_masked-chr1-processed-gene-7.3	NA	Uncharacterized protein C3orf38 homolog (Bos taurus)
IV00_00005827	0.257233	4.77909	0.74976	-0.0534466	6.20246	0.901948	0.112256	4.31546	0.875582	0.0529069	2.64055	0.999936	IV00_00005827	GO:0005769;GO:0005887;GO:0043005;GO:0043235;GO:0005524;GO:0005003;GO:0005004;GO:0004714;GO:0005005;GO:0007411;GO:0016477;GO:0048013;GO:0097156;GO:0097155;GO:0007275;GO:0033674;GO:0032956;GO:0010717;GO:0051893;GO:0043087;GO:0070507;GO:0007169	genemark-chr1-processed-gene-8.23	EPHA3	Ephrin type-A receptor 3 (Gallus gallus)
IV00_00005829	0.273517	4.56311	0.725786	0.148788	3.92305	0.895296	0.0593887	3.72066	0.86379	-0.0386268	4.81928	0.999936	IV00_00005829	GO:0005769;GO:0005887;GO:0043005;GO:0043235;GO:0005524;GO:0005003;GO:0005004;GO:0004714;GO:0005005;GO:0007411;GO:0016477;GO:0048013;GO:0097156;GO:0097155;GO:0007275;GO:0033674;GO:0032956;GO:0010717;GO:0051893;GO:0043087;GO:0070507;GO:0007169	maker-chr1-augustus-gene-8.46	EPHA3	Ephrin type-A receptor 3 (Gallus gallus)
IV00_00005832	0.599441	5.81191	0.226257	-0.115551	7.72998	0.620002	-0.128802	7.32988	0.514617	-0.210676	2.58536	0.999936	IV00_00005832	GO:0005615;GO:0005509;GO:0007596;GO:0042730	maker-chr1-augustus-gene-9.74	PROS1	Vitamin K-dependent protein S (Bos taurus)
IV00_00005835	0.00776441	1.5614	0.991041	0.0028191	3.30148	0.996855	-0.00360313	7.19632	0.996477	0.00172303	3.01374	0.999936	IV00_00005835	GO:0012505;GO:0016021;GO:0005886;GO:0048787;GO:0042734;GO:0031201;GO:0008021;GO:0005484;GO:0000149;GO:0006887;GO:0006886;GO:0031629;GO:0048278;GO:0006906	augustus_masked-chr1-processed-gene-9.59	STX19	Syntaxin-19 (Bos taurus)
IV00_00005836	0.105982	3.90211	0.705173	0.09448	3.11489	0.888684	-0.0589143	4.43331	0.854354	0.0450195	3.23165	0.999936	IV00_00005836	GO:0005930;GO:0060170;GO:0005929;GO:0031514;GO:0097730;GO:0005525;GO:0060271;GO:0007368;GO:0009953;GO:0021943;GO:0001947;GO:0021830;GO:0070986;GO:0021532;GO:1905515;GO:0097500;GO:0010226;GO:0007224	maker-chr1-snap-gene-9.75	ARL13B	ADP-ribosylation factor-like protein 13B (Homo sapiens)
IV00_00005837	-0.689845	4.02288	0.062566	0.59373	2.77522	0.361717	-0.185703	5.47363	0.252602	0.888472	-0.772484	0.999936	IV00_00005837	GO:0005762;GO:0005759;GO:0005739;GO:0008168;GO:0016428;GO:0000049;GO:0070129;GO:0001510;GO:0031167;GO:0002127	maker-chr1-snap-gene-9.76	NSUN3	Putative methyltransferase NSUN3 (Homo sapiens)
IV00_00005852	-0.305418	3.19455	0.481439	0.432475	-0.202505	0.794986	0.305987	8.38117	0.729098	-0.0412089	7.75089	0.999936	IV00_00005852	GO:0005887;GO:0043005;GO:0043235;GO:0005524;GO:0004714;GO:0005005;GO:0007411;GO:0007275;GO:0033674;GO:0007169	augustus_masked-chr1-processed-gene-13.4	Epha6	Ephrin type-A receptor 6 (Rattus norvegicus)
IV00_00005853	-0.0545314	5.52056	0.907724	-0.0260705	2.65519	0.962836	-0.0147149	5.04033	0.951911	-0.018963	4.08674	0.999936	IV00_00005853	GO:0005887;GO:0043005;GO:0005654;GO:0005886;GO:0043235;GO:0005524;GO:0004714;GO:0005005;GO:0007411;GO:0048013;GO:0007275;GO:0033674;GO:0007169	maker-chr1-augustus-gene-13.106	EPHA6	Ephrin type-A receptor 6 (Homo sapiens)
IV00_00005854	0.0430541	5.68775	0.830842	0.0446787	4.14934	0.933934	0.119857	2.57798	0.914534	-0.0414872	1.28955	0.999936	IV00_00005854	GO:0005930;GO:0005623;GO:0060170;GO:0005737;GO:0005525;GO:0003924;GO:0046872;GO:0060271;GO:0007368;GO:0007369;GO:0006886;GO:0070121;GO:0032402;GO:0033339;GO:0061512;GO:0008593;GO:0050896;GO:0016192;GO:0007601	maker-chr1-augustus-gene-13.107	arl6	ADP-ribosylation factor-like protein 6 (Danio rerio)
IV00_00005857	0.31964	2.3517	0.65928	0.0872269	6.77215	0.867759	0.487863	6.36598	0.828506	-0.10112	2.59667	0.999936	IV00_00005857	GO:0032991;GO:0030246;GO:0051018;GO:0005212;GO:0002088;GO:0007601	maker-chr1-augustus-gene-13.108	CRYBG3	Very large A-kinase anchor protein (Homo sapiens)
IV00_00005858	-0.145139	4.37432	0.618293	0.14479	1.50238	0.851825	0.19006	1.45785	0.808098	-0.0995005	4.22382	0.999936	IV00_00005858	GO:0005829;GO:0005730;GO:0005654;GO:0005667;GO:0051864;GO:0032453;GO:0042802;GO:0046872;GO:0003714;GO:0042254	maker-chr1-augustus-gene-13.110	MINA	Bifunctional lysine-specific demethylase and histidyl-hydroxylase MINA (Homo sapiens)
IV00_00005860	2.58604	1.01167	0.0176981	-0.700885	6.45709	0.155559	0.444021	6.35295	0.100291	0.246568	6.43654	0.999936	IV00_00005860	GO:0004190;GO:0003677;GO:0003887;GO:0046872;GO:0003723;GO:0003964;GO:0004523;GO:0015074;GO:0006310;GO:0075713;GO:0046718;GO:0044826	maker-chr1-augustus-gene-13.111	Gabrr3	Gamma-aminobutyric acid receptor subunit rho-3 (Rattus norvegicus)
IV00_00005862	0.616365	5.99269	0.126864	0.657674	4.55357	0.501214	0.299139	3.2648	0.38516	0.178573	2.28331	0.999936	IV00_00005862	GO:0080008;GO:0005829;GO:0005925;GO:0005654;GO:0005634;GO:0030374;GO:0045944;GO:0016567	maker-chr1-augustus-gene-13.112	DCAF6	DDB1- and CUL4-associated factor 6 (Homo sapiens)
IV00_00005864	0.887493	5.94152	0.0376783	1.53352	1.75812	0.277823	-1.80205	6.30233	0.182261	-0.137471	6.34071	0.999936	IV00_00005864	NA	maker-chr1-snap-gene-13.122	NA	Protein of unknown function
IV00_00005865	1.48835	6.31786	0.00321654	-1.35513	4.17915	0.0270615	1.52339	2.94988	0.0237474	-1.07965	0.571808	0.999936	IV00_00005865	GO:0080008;GO:0005634;GO:0016567	maker-chr1-snap-gene-13.123	DCAF6	DDB1- and CUL4-associated factor 6 (Pongo abelii)
IV00_00005866	-0.66505	7.40415	0.00484732	-0.467254	5.98717	0.0528438	0.678538	4.36579	0.0347193	2.09796	1.84986	0.999936	IV00_00005866	GO:0031305;GO:0005739;GO:0050833;GO:0061732;GO:0006850;GO:0035774	maker-chr1-augustus-gene-13.109	MPC2	Mitochondrial pyruvate carrier 2 (Homo sapiens)
IV00_00005867	0.496847	5.39919	0.05132	-0.900471	5.79977	0.325275	-1.01281	3.54849	0.223596	-0.341203	4.72757	0.999936	IV00_00005867	GO:0005887;GO:0007165	maker-chr1-augustus-gene-14.80	MPZL1	Myelin protein zero-like protein 1 (Homo sapiens)
IV00_00005870	0.950548	0.335237	0.176843	0.171134	6.3452	0.570484	-0.310696	10.5121	0.459318	0.0845522	5.46067	0.999936	IV00_00005870	NA	maker-chr1-snap-gene-14.87	Rcsd1	CapZ-interacting protein (Mus musculus)
IV00_00005873	0.193129	6.06856	0.597887	0.108481	5.53831	0.845681	-0.091625	3.87823	0.798768	0.0295763	6.33452	0.999936	IV00_00005873	GO:0005615;GO:0005667;GO:0048037;GO:0008134;GO:0040008;GO:0006355	maker-chr1-augustus-gene-14.79	CREG1	Protein CREG1 (Gallus gallus)
IV00_00005877	2.00908	3.58853	0.00373213	0.603955	5.39964	0.0321787	-0.463862	10.1876	0.0271983	0.883015	2.20076	0.999936	IV00_00005877	GO:0005634;GO:0003677;GO:0003700	maker-chr1-snap-gene-14.89	POU2F1	POU domain%2C class 2%2C transcription factor 1 (Sus scrofa)
IV00_00005883	1.88815	0.701105	0.24496	0.127913	7.08668	0.63678	0.606907	3.80988	0.543298	0.0960456	5.40981	0.999936	IV00_00005883	GO:0030017;GO:0008138	maker-chr1-augustus-gene-14.84	DUSP27	Inactive dual specificity phosphatase 27 (Homo sapiens)
IV00_00005886	1.5636	2.10609	0.115595	-0.596703	0.329454	0.483969	0.418943	3.14884	0.36636	-0.475881	0.229282	0.999936	IV00_00005886	GO:0030849;GO:0000785;GO:0033391;GO:0005737;GO:0005634;GO:0043186;GO:0048471;GO:0071547;GO:0001741;GO:0003677;GO:0030154;GO:0000902;GO:0043046;GO:0009566;GO:0031047;GO:0008630;GO:0007140;GO:0007275;GO:0043066;GO:0000122;GO:0034587;GO:0060964;GO:0046620;GO:0007283;GO:0007129	maker-chr1-augustus-gene-15.94	Mael	Protein maelstrom homolog (Mus musculus)
IV00_00005890	1.85675	6.02175	0.0297836	1.91501	3.51738	0.231513	0.779033	4.33791	0.149737	-0.285516	3.4617	0.999936	IV00_00005890	GO:0005789;GO:0016021;GO:0030154;GO:0048873;GO:0030073;GO:0031016;GO:0009749	maker-chr1-augustus-gene-15.88	ILDR2	Immunoglobulin-like domain-containing receptor 2 (Homo sapiens)
IV00_00005894	1.62305	1.42432	0.00298294	-3.66538	7.10946	0.0240893	1.39068	1.02164	0.0216856	0.320711	8.28953	0.999936	IV00_00005894	NA	maker-chr1-snap-gene-15.97	Cd2	T-cell surface antigen CD2 (Mus musculus)
IV00_00005898	2.39506	2.28669	0.00317761	1.16911	6.88244	0.0264478	1.10039	4.06466	0.0232703	-0.271095	5.67334	0.999936	IV00_00005898	GO:0009986;GO:0005789;GO:0005794;GO:0016021;GO:0034389;GO:0014905	maker-chr1-augustus-gene-15.90	PTGFRN	Prostaglandin F2 receptor negative regulator (Homo sapiens)
IV00_00005904	0.806353	-0.262938	0.36471	-0.325658	0.305444	0.72421	-0.308575	2.8493	0.649502	-0.0787658	8.201	0.999936	IV00_00005904	GO:0016021;GO:0002763	augustus_masked-chr1-processed-gene-15.7	CD101	Immunoglobulin superfamily member 2 (Homo sapiens)
IV00_00005913	0.334524	5.0805	0.431771	-0.0600884	6.27927	0.766501	0.948154	-0.179479	0.698674	0.115957	5.53514	0.999936	IV00_00005913	GO:0009986;GO:0016021;GO:0032808	augustus_masked-chr1-processed-gene-16.66	IGSF3	Immunoglobulin superfamily member 3 (Homo sapiens)
IV00_00005914	-0.126497	5.19596	0.768459	-0.0608062	2.23416	0.907157	0.0630414	3.41111	0.886174	-0.0307616	6.33145	0.999936	IV00_00005914	GO:0016021;GO:0032808	maker-chr1-augustus-gene-16.96	IGSF3	Immunoglobulin superfamily member 3 (Homo sapiens)
IV00_00005915	0.013989	3.89646	0.972371	-0.0257919	0.590047	0.988893	-0.0208869	0.0949427	0.986715	0.00645253	6.19649	0.999936	IV00_00005915	GO:0003875;GO:0005096;GO:0000287;GO:0030955;GO:0017137;GO:0090630;GO:0006464;GO:0006886;GO:0051725	augustus_masked-chr1-processed-gene-16.69	ADPRH	[Protein ADP-ribosylarginine] hydrolase (Bos taurus)
IV00_00005916	0.333073	3.43781	0.255329	-0.125873	6.37909	0.645735	0.789749	-0.380738	0.554435	-0.264681	6.67698	0.999936	IV00_00005916	GO:0005829;GO:0005615;GO:0003875;GO:0005096;GO:0000287;GO:0030955;GO:0017137;GO:0090630;GO:0006464;GO:0006886;GO:0051725	augustus_masked-chr1-processed-gene-16.70	Adprh	[Protein ADP-ribosylarginine] hydrolase (Rattus norvegicus)
IV00_00005919	-0.211007	-0.137538	0.818267	0.0209526	8.49479	0.928763	-0.170981	-0.268059	0.911032	-0.0495825	0.950879	0.999936	IV00_00005919	NA	maker-chr1-augustus-gene-16.97	Cd80	T-lymphocyte activation antigen CD80 (Mus musculus)
IV00_00005921	-0.678773	6.57581	0.00222624	-1.95698	5.89711	0.0114958	2.32607	4.41936	0.0129387	4.19172	-0.218369	0.999936	IV00_00005921	GO:0016021;GO:0005743;GO:0005739;GO:0005654;GO:0032981	maker-chr1-augustus-gene-16.99	TIMMDC1	Complex I assembly factor TIMMDC1%2C mitochondrial (Homo sapiens)
IV00_00005923	0.169278	4.27697	0.643352	0.663881	1.64999	0.863213	0.0668291	5.20742	0.822833	-0.338034	0.452487	0.999936	IV00_00005923	GO:0005829;GO:0012505;GO:0005788;GO:0046527;GO:0030158;GO:0035251;GO:0035252;GO:0048318;GO:0072358;GO:0007369;GO:0060537;GO:0048339;GO:0045747;GO:0006493;GO:0018242;GO:0010470;GO:0001756	maker-chr1-snap-gene-16.108	POGLUT1	Protein O-glucosyltransferase 1 (Homo sapiens)
IV00_00005928	0.877779	6.3863	0.00561654	2.22665	3.31415	0.0633887	0.547503	5.04101	0.0402951	0.175516	7.62885	0.999936	IV00_00005928	GO:1990907;GO:0008013;GO:0003713;GO:0060070;GO:0045944	augustus_masked-chr1-processed-gene-17.0	BCL9	B-cell CLL/lymphoma 9 protein (Homo sapiens)
IV00_00005929	-0.0721126	4.59698	0.745293	0.0615018	2.26913	0.900532	0.0357952	6.19158	0.87313	-0.0195626	5.27394	0.999936	IV00_00005929	GO:0005737;GO:0005739;GO:0003993;GO:0052642;GO:0002244;GO:2001311;GO:0006644	maker-chr1-augustus-gene-17.60	ACP6	Lysophosphatidic acid phosphatase type 6 (Bos taurus)
IV00_00005930	2.00572	0.861273	0.156102	0.171326	5.38362	0.54826	0.482689	2.31922	0.433354	-0.223376	3.11441	0.999936	IV00_00005930	GO:0005922;GO:0005887;GO:0014704;GO:0086076;GO:0086077;GO:0086078;GO:0055077;GO:0001525;GO:0048844;GO:0060413;GO:0003294;GO:0003161;GO:0035050;GO:0030326;GO:0035922;GO:0016264;GO:0003174;GO:0003151;GO:0003193;GO:0098910;GO:0060371;GO:0098904;GO:0097746;GO:0098905;GO:0086091;GO:1900825;GO:0098906;GO:1900133;GO:0060373;GO:0060307;GO:0003071;GO:0086015;GO:0003284;GO:0001501;GO:0086005;GO:0060412	augustus_masked-chr1-processed-gene-17.4	GJA5	Gap junction alpha-5 protein (Gallus gallus)
IV00_00005934	-0.090701	4.07383	0.698991	0.0509773	5.006	0.885667	-0.102052	3.67174	0.849937	0.0208474	5.34872	0.999936	IV00_00005934	GO:0005623;GO:0032580;GO:0030660;GO:0016021;GO:0008308;GO:0051452;GO:0015031;GO:0034765;GO:0043588	maker-chr1-snap-gene-17.64	GPR89	Golgi pH regulator (Gallus gallus)
IV00_00005938	-1.29502	2.80021	0.227556	0.383616	4.14524	0.620775	0.335297	8.18529	0.515643	-0.123624	7.49236	0.999936	IV00_00005938	NA	augustus_masked-chr1-processed-gene-17.6	HTR1F	5-hydroxytryptamine receptor 1F (Homo sapiens)
IV00_00005941	-0.537298	5.83806	0.0193163	3.01661	3.73413	0.167611	-3.43648	2.34439	0.10832	-0.381386	8.18529	0.999936	IV00_00005941	GO:0005829;GO:0000815;GO:0031902;GO:0005771;GO:0032509;GO:0045324;GO:0015031	augustus_masked-chr1-processed-gene-18.3	CHMP2B	Charged multivesicular body protein 2b (Gallus gallus)
IV00_00005944	-1.88063	5.30045	0.00744482	5.21761	-0.60924	0.0824096	0.962811	3.88235	0.0517566	1.0076	3.58276	0.999936	IV00_00005944	GO:0005634;GO:0008022;GO:0006357	genemark-chr1-processed-gene-18.39	Vgll3	Transcription cofactor vestigial-like protein 3 (Mus musculus)
IV00_00005948	-0.514529	7.27791	0.165015	1.38392	0.315955	0.559334	0.176876	6.18121	0.447461	-0.289042	4.77337	0.999936	IV00_00005948	GO:0030424;GO:0030054;GO:0016021;GO:0005886;GO:0045202;GO:0034332;GO:0007155	maker-chr1-augustus-gene-21.104	CADM2	Cell adhesion molecule 2 (Homo sapiens)
IV00_00005990	1.22954	2.62933	0.0502737	0.435477	4.3496	0.321342	-0.487065	8.02595	0.222372	0.14507	4.43778	0.999936	IV00_00005990	GO:0030673;GO:0030424;GO:0009986;GO:0005737;GO:0033116;GO:0016021;GO:0043025;GO:0005886;GO:0008046;GO:0042802;GO:0030275;GO:0006919;GO:0035904;GO:0003180;GO:0007411;GO:0016199;GO:0002042;GO:0021836;GO:0060976;GO:0003272;GO:0007507;GO:0007156;GO:0060763;GO:0030336;GO:0008285;GO:0070100;GO:0010629;GO:0033600;GO:0050925;GO:0021891;GO:0003148;GO:0050772;GO:0010628;GO:0043406;GO:0035481;GO:0035025;GO:…	maker-chr1-snap-gene-30.52	Robo1	Roundabout homolog 1 (Mus musculus)
IV00_00005991	0.888977	1.98561	0.119103	0.207578	5.3448	0.487767	0.243044	4.55762	0.373364	0.367727	2.38675	0.999936	IV00_00005991	GO:0030673;GO:0030424;GO:0009986;GO:0005737;GO:0033116;GO:0016021;GO:0043025;GO:0005886;GO:0008046;GO:0042802;GO:0030275;GO:0006919;GO:0035904;GO:0003180;GO:0007411;GO:0016199;GO:0002042;GO:0007417;GO:0021836;GO:0060976;GO:0003272;GO:0007507;GO:0007156;GO:0060763;GO:0030336;GO:0008285;GO:0070100;GO:0010629;GO:0033600;GO:0050925;GO:0021891;GO:0003148;GO:0050772;GO:0010628;GO:0043406;GO:0035481;GO:…	maker-chr1-augustus-gene-30.50	ROBO1	Roundabout homolog 1 (Homo sapiens)
IV00_00005992	0.670909	3.76131	0.227572	0.20312	5.23078	0.620775	0.37844	3.74186	0.515653	0.296456	1.94567	0.999936	IV00_00005992	GO:0030673;GO:0030424;GO:0009986;GO:0005737;GO:0033116;GO:0016021;GO:0043025;GO:0005886;GO:0008046;GO:0042802;GO:0030275;GO:0006919;GO:0035904;GO:0003180;GO:0007411;GO:0016199;GO:0002042;GO:0007417;GO:0021836;GO:0060976;GO:0003272;GO:0007507;GO:0007156;GO:0060763;GO:0030336;GO:0008285;GO:0070100;GO:0010629;GO:0033600;GO:0050925;GO:0021891;GO:0003148;GO:0050772;GO:0010628;GO:0043406;GO:0035481;GO:…	maker-chr1-augustus-gene-30.51	Robo1	Roundabout homolog 1 (Rattus norvegicus)
IV00_00006022	0.209443	3.34084	0.447912	-0.0890847	7.08755	0.776132	0.105458	6.60887	0.709657	-0.0448369	6.92913	0.999936	IV00_00006022	GO:0005737;GO:0005829;GO:0005783;GO:0005634;GO:0005886;GO:0005524;GO:0016887;GO:0042623;GO:0031072;GO:0051787;GO:0044183;GO:0051082;GO:0034620;GO:0051085;GO:0042026;GO:0006986;GO:0016192	maker-chr1-augustus-gene-33.83	HSPA13	Heat shock 70 kDa protein 13 (Homo sapiens)
IV00_00006025	0.560054	0.66644	0.525432	-0.0804929	5.58306	0.811709	-0.606668	0.690064	0.754199	0.0287531	6.74438	0.999936	IV00_00006025	GO:0005737;GO:0005829;GO:0005634;GO:0001726;GO:0001784;GO:0002820;GO:0050869;GO:0050732	augustus_masked-chr1-processed-gene-34.36	SAMSN1	SAM domain-containing protein SAMSN-1 (Homo sapiens)
IV00_00006033	0.461139	5.28718	0.308275	-0.34517	4.49626	0.693158	-0.298137	2.86083	0.610208	-0.0765444	7.52209	0.999936	IV00_00006033	NA	augustus_masked-chr1-processed-gene-34.37	NRIP1	Nuclear receptor-interacting protein 1 (Homo sapiens)
IV00_00006049	-0.21412	6.43359	0.462279	-0.259013	0.331699	0.785668	-0.554878	-1.06968	0.718665	0.369535	4.49113	0.999936	IV00_00006049	GO:0005829;GO:0005783;GO:0005634;GO:0051117;GO:0004197;GO:0008233;GO:0004843;GO:0036459;GO:0043130;GO:0031625;GO:0019783;GO:0006464;GO:1904293;GO:0016579;GO:0071108;GO:0070536;GO:0006508;GO:0006511	maker-chr1-snap-gene-35.52	USP25	Ubiquitin carboxyl-terminal hydrolase 25 (Homo sapiens)
IV00_00006072	1.52456	4.93134	0.0457397	-0.370781	5.82671	0.307435	-0.603488	4.33691	0.207314	-0.181519	5.83372	0.999936	IV00_00006072	GO:0001669;GO:0005912;GO:0016327;GO:0016323;GO:0005923;GO:0044297;GO:0005911;GO:0005737;GO:0005615;GO:0030175;GO:0030426;GO:0016021;GO:0014704;GO:0045121;GO:0031594;GO:0043005;GO:0005654;GO:0005634;GO:0005886;GO:0032991;GO:0008013;GO:0050839;GO:0071253;GO:0042802;GO:0005178;GO:0030165;GO:0005102;GO:0031532;GO:0086067;GO:0086072;GO:0048739;GO:0098609;GO:0045216;GO:0051607;GO:0010669;GO:0046629;GO:…	maker-chr1-augustus-gene-38.27	Cxadr	Coxsackievirus and adenovirus receptor homolog (Rattus norvegicus)
IV00_00006073	-0.444664	5.78633	0.00951745	-0.866961	2.77964	0.101082	-0.554716	4.45455	0.0647781	0.206047	7.7618	0.999936	IV00_00006073	GO:0031902;GO:0005765;GO:0005764;GO:0045121;GO:0005886;GO:0071986;GO:0034613;GO:0071230;GO:0042632;GO:0016197;GO:0007032;GO:0032418;GO:0007040;GO:0043410;GO:0032008;GO:0001558;GO:0010874;GO:0010872;GO:0060620;GO:0001919	maker-chr1-augustus-gene-41.52	LAMTOR1	Ragulator complex protein LAMTOR1 (Bos taurus)
IV00_00006075	0.298686	4.16354	0.358611	0.220997	1.80968	0.719938	-0.577887	-0.324511	0.645434	0.0412741	5.86261	0.999936	IV00_00006075	GO:0021895;GO:0060999	maker-chr1-snap-gene-41.55	EURL	Protein EURL (Gallus gallus)
IV00_00006080	-0.551766	3.79054	0.66287	0.118063	2.1627	0.869053	0.0529474	5.50567	0.830403	-0.146442	-0.147601	0.999936	IV00_00006080	GO:0005737;GO:0005789;GO:0016021;GO:0048471;GO:0030246;GO:0007517;GO:0050772	maker-chr1-snap-gene-42.108	CHODL	Chondrolectin (Homo sapiens)
IV00_00006111	-0.606293	5.05032	0.00500704	-0.693386	7.82089	0.0550675	-0.624168	6.88886	0.0359977	-0.379516	6.69698	0.999936	IV00_00006111	GO:0005743;GO:0005762;GO:0005761;GO:0005739;GO:0000166;GO:0003723;GO:0070125;GO:0070126	maker-chr1-augustus-gene-46.70	MRPL39	39S ribosomal protein L39%2C mitochondrial (Homo sapiens)
IV00_00006114	0.239497	4.13174	0.40344	0.667633	-0.814735	0.748261	0.123582	7.1313	0.676779	0.0685464	4.06705	0.999936	IV00_00006114	GO:0005923;GO:0009986;GO:0044291;GO:0005887;GO:0005886;GO:0098636;GO:0036477;GO:0070160;GO:0005178;GO:0098609;GO:0045123;GO:0030198;GO:0097241;GO:0050900;GO:0050901;GO:0071593;GO:0007520;GO:0007162;GO:0031642;GO:2000403;GO:0007286	maker-chr1-snap-gene-46.74	JAM2	Junctional adhesion molecule B (Homo sapiens)
IV00_00006115	-0.734569	7.65941	0.00236972	1.54954	8.83505	0.0162924	0.611331	6.50912	0.0131261	-1.65484	4.14856	0.999936	IV00_00006115	GO:0009986;GO:0005615;GO:0005743;GO:0005753;GO:0000276;GO:0005739;GO:0016887;GO:0044877;GO:0046933;GO:0046034;GO:0042776;GO:1900139;GO:0032307;GO:0045777;GO:0010460;GO:0014850	maker-chr1-augustus-gene-46.71	ATP5J	ATP synthase-coupling factor 6%2C mitochondrial (Bos taurus)
IV00_00006116	0.174795	5.47147	0.22951	0.314099	5.82417	0.62199	0.705795	2.14206	0.517637	0.237027	2.80717	0.999936	IV00_00006116	GO:0000790;GO:0005654;GO:0005634;GO:0033613;GO:0003682;GO:0003677;GO:0001228;GO:0003700;GO:0000981;GO:0000978;GO:0003713;GO:0044212;GO:0001825;GO:0030154;GO:1903351;GO:0007005;GO:0045653;GO:0000122;GO:0010628;GO:0045944;GO:0006357;GO:0006366	maker-chr1-augustus-gene-46.69	GABPA	GA-binding protein alpha chain (Homo sapiens)
IV00_00006122	-0.304072	9.17035	0.0449291	-0.619117	2.03162	0.304638	0.395521	6.81177	0.206299	-0.288317	6.01093	0.999936	IV00_00006122	GO:0030424;GO:0005623;GO:0009986;GO:0005905;GO:0005737;GO:0005769;GO:0005576;GO:0005794;GO:0005798;GO:0030426;GO:0016021;GO:0005634;GO:0043204;GO:0005886;GO:0055037;GO:0003677;GO:0008201;GO:0004867;GO:0046914;GO:0008344;GO:0006915;GO:0008088;GO:0016199;GO:0007409;GO:0007155;GO:0006878;GO:0050890;GO:0048669;GO:0016358;GO:0006897;GO:0030198;GO:0035235;GO:0007626;GO:0007617;GO:0006378;GO:0031175;GO:…	maker-chr1-augustus-gene-47.80	APP	Amyloid beta A4 protein (Sus scrofa)
IV00_00006139	0.180739	-1.04971	0.868755	0.0252669	5.88605	0.948101	-0.0551567	4.08674	0.930683	-0.0320237	3.5799	0.999936	IV00_00006139	NA	maker-chr1-augustus-gene-47.82	Cyyr1	Cysteine and tyrosine-rich protein 1 (Rattus norvegicus)
IV00_00006147	0.543763	5.22501	0.136455	-0.856456	1.40472	0.517216	0.488838	8.89351	0.400795	0.309983	1.69058	0.999936	IV00_00006147	GO:0030424;GO:0005801;GO:0030425;GO:0005798;GO:0005874;GO:0005516;GO:0008017;GO:0030705;GO:0048813;GO:0032418;GO:0000226;GO:0050772;GO:0070507	maker-chr1-augustus-gene-48.112	MAP6	Microtubule-associated protein 6 homolog (Gallus gallus)
IV00_00006165	-0.199081	6.59205	0.269679	0.145665	6.11984	0.659236	0.199094	6.42765	0.568434	0.114027	4.18173	0.999936	IV00_00006165	GO:0005623;GO:0005783;GO:0005789;GO:0030176;GO:0016021;GO:0005811;GO:0005739;GO:1990578;GO:0048471;GO:0003846;GO:0004144;GO:0042803;GO:0050252;GO:0036155;GO:0071400;GO:0035356;GO:0042632;GO:0046339;GO:0060613;GO:0055089;GO:0006071;GO:0019915;GO:0035336;GO:0034383;GO:0046322;GO:0045722;GO:0010867;GO:0090181;GO:0050746;GO:0097006;GO:0019432	maker-chr1-augustus-gene-48.111	DGAT2	Diacylglycerol O-acyltransferase 2 (Bos taurus)
IV00_00006169	-0.345534	4.09335	0.223347	0.17165	8.27565	0.61576	0.167018	4.65363	0.5105	-0.184151	1.62298	0.999936	IV00_00006169	GO:0000421;GO:0005813;GO:0000775;GO:0005737;GO:0005769;GO:0005783;GO:0005768;GO:0005770;GO:0005764;GO:0000323;GO:0030496;GO:0045335;GO:0032991;GO:0017124;GO:0000149;GO:0097352;GO:0006914;GO:0007098;GO:0007059;GO:0006281;GO:0097680;GO:0051684;GO:0071985;GO:1901098;GO:0032801;GO:0032465;GO:0071900;GO:0006890;GO:0035493;GO:0007051;GO:0046718	augustus_masked-chr1-processed-gene-48.5	UVRAG	UV radiation resistance-associated gene protein (Homo sapiens)
IV00_00006186	0.635773	2.89873	0.160283	-0.145149	5.04147	0.554064	0.189368	4.8156	0.441572	-0.0888304	4.5423	0.999936	IV00_00006186	GO:0005737;GO:0005576;GO:0005096;GO:0030295;GO:0005102;GO:0044212;GO:0007275;GO:0043066;GO:0090090;GO:0060548;GO:0030308;GO:0030336;GO:0045892;GO:0061101;GO:0030335;GO:0010628;GO:0043547;GO:0090037;GO:0051496;GO:0045893;GO:0034394;GO:0006468;GO:0062009;GO:0016055	maker-chr1-augustus-gene-49.91	WNT11	Protein Wnt-11 (Coturnix coturnix japonica)
IV00_00006200	-0.0777024	5.10365	0.752828	-0.0552777	7.79678	0.903129	0.0500856	4.83951	0.878291	-0.0492939	4.62699	0.999936	IV00_00006200	GO:0005634;GO:0000981;GO:0046983;GO:0008270;GO:0022604;GO:0006357	maker-chr1-augustus-gene-49.92	PRKRIR	52 kDa repressor of the inhibitor of the protein kinase (Homo sapiens)
IV00_00006203	0.182537	5.20939	0.35798	-0.125906	4.9551	0.719382	-0.426739	0.97661	0.645434	-0.0825071	3.7857	0.999936	IV00_00006203	GO:0005654;GO:0042802;GO:0006325;GO:0006281;GO:0006355	augustus_masked-chr1-processed-gene-50.0	EMSY	Protein EMSY (Homo sapiens)
IV00_00006209	1.35791	-0.82513	0.192037	-0.154133	6.36949	0.586701	0.233298	6.62075	0.477596	-0.0660239	6.01849	0.999936	IV00_00006209	GO:0009986;GO:0031012;GO:0005615;GO:0005887;GO:0005654;GO:0050431;GO:0046007;GO:0050710;GO:0010628;GO:1901388;GO:1901398;GO:0062009;GO:0007179	augustus_masked-chr1-processed-gene-50.5	LRRC32	Leucine-rich repeat-containing protein 32 (Homo sapiens)
IV00_00006217	0.0282735	5.63462	0.933028	-0.0111346	5.43987	0.973606	0.00798304	6.82922	0.965345	0.00928823	3.36641	0.999936	IV00_00006217	GO:0032154;GO:0005829;GO:0000922;GO:0031122;GO:0043066;GO:0006997	maker-chr1-snap-gene-50.150	Wdr73	WD repeat-containing protein 73 (Mus musculus)
IV00_00006219	0.132343	7.97106	0.362809	0.0916439	6.9405	0.722243	-0.441986	2.03263	0.647179	0.141392	2.8982	0.999936	IV00_00006219	GO:0005905;GO:0031410;GO:0005634;GO:0005886;GO:0031143;GO:0045746;GO:0001934;GO:0002092;GO:0015031;GO:0007165;GO:0006511	augustus_masked-chr1-processed-gene-50.6	ARRB1	Beta-arrestin-1 (Macaca fascicularis)
IV00_00006223	0.0620601	10.0254	0.825451	-0.0595115	2.64404	0.931575	0.098232	1.14872	0.913879	0.0125593	7.15254	0.999936	IV00_00006223	GO:0030424;GO:0005737;GO:0005829;GO:0030425;GO:0005783;GO:0005794;GO:0097457;GO:0045121;GO:0005743;GO:0005759;GO:0005741;GO:0005739;GO:0005634;GO:0048471;GO:0005886;GO:0042734;GO:0097060;GO:0004115;GO:0047555;GO:0030552;GO:0030553;GO:0004118;GO:0008144;GO:0036004;GO:0042802;GO:0000287;GO:0042301;GO:0042803;GO:0030911;GO:0008270;GO:0007193;GO:0035904;GO:0019933;GO:0003279;GO:1904613;GO:0071320;GO:…	maker-chr1-augustus-gene-50.146	PDE2A	cGMP-dependent 3'%2C5'-cyclic phosphodiesterase (Bos taurus)
IV00_00006228	0.318604	4.62702	0.107273	0.188864	5.96358	0.466627	-1.29613	3.81655	0.348523	0.0987515	5.68046	0.999936	IV00_00006228	GO:0031410;GO:0005829;GO:0005794;GO:0032580;GO:0043231;GO:0005654;GO:0005886;GO:0005802;GO:0005096;GO:0046872;GO:0005547;GO:0031702;GO:0030037;GO:0051497;GO:0045742;GO:0051491;GO:0043547;GO:0001921;GO:0008360;GO:0051270;GO:0051056;GO:0007165	maker-chr1-augustus-gene-50.147	ARAP1	Arf-GAP with Rho-GAP domain%2C ANK repeat and PH domain-containing protein 1 (Homo sapiens)
IV00_00006229	-0.517309	6.27253	0.011717	0.448929	6.62484	0.118249	1.6429	1.55226	0.0738147	-0.517715	2.81139	0.999936	IV00_00006229	GO:0005829;GO:0046581;GO:0016020;GO:0005902;GO:0031514;GO:0008289;GO:0032782;GO:0006869;GO:0006656;GO:0035360	maker-chr1-snap-gene-50.155	STARD10	PCTP-like protein (Homo sapiens)
IV00_00006241	-0.713166	5.78449	0.0442516	-1.0498	1.03978	0.301652	-0.215166	6.41493	0.204142	-1.22083	1.8217	0.999936	IV00_00006241	GO:0005739;GO:0005524;GO:0016887;GO:0034605	snap_masked-chr1-processed-gene-51.65	Clpb	Caseinolytic peptidase B protein homolog (Mus musculus)
IV00_00006244	0.292528	5.83388	0.0839423	0.350486	5.49635	0.415671	-1.41369	1.28212	0.301885	-0.695183	-0.775116	0.999936	IV00_00006244	GO:0005737;GO:0005856;GO:0005829;GO:0030175;GO:0005794;GO:0030027;GO:0016607;GO:0005634;GO:0005886;GO:0003779;GO:0004445;GO:0005547;GO:0042169;GO:0017124;GO:0007015;GO:0007155;GO:0044255;GO:0001958;GO:0006897;GO:0006006;GO:0002376;GO:0032957;GO:0008285;GO:0008156;GO:0010629;GO:0046627;GO:0043569;GO:0043407;GO:0010977;GO:0010642;GO:0006661;GO:0046856;GO:0009791;GO:0032868;GO:0097178	maker-chr1-augustus-gene-51.97	Inppl1	Phosphatidylinositol 3%2C4%2C5-trisphosphate 5-phosphatase 2 (Rattus norvegicus)
IV00_00006245	0.561917	3.06705	0.679675	0.0349677	6.68114	0.876087	-0.054472	7.7618	0.839688	0.0203842	6.58653	0.999936	IV00_00006245	GO:0031362;GO:0046658;GO:0016324;GO:0016323;GO:0005903;GO:0031526;GO:0030136;GO:0005768;GO:0005576;GO:0016020;GO:0005634;GO:0008144;GO:0005542;GO:0061714;GO:0051870;GO:0038023;GO:0061713;GO:0031103;GO:0003253;GO:0071231;GO:1904447;GO:0046655;GO:0015884;GO:0001947;GO:0003147;GO:0061626;GO:0006620;GO:0060828;GO:0017015;GO:0048678	maker-chr1-augustus-gene-51.98	Folr1	Folate receptor alpha (Mus musculus)
IV00_00006246	-0.658663	4.72389	0.00624701	0.753735	4.33707	0.0707967	-0.37718	6.75571	0.0454087	-0.817324	0.761578	0.999936	IV00_00006246	GO:0005680;GO:0007049;GO:0051301;GO:0090266	maker-chr1-augustus-gene-51.91	anapc15	Anaphase-promoting complex subunit 15 (Danio rerio)
[truncated: 10,740 more rows]
